# Supplementary material for: Nocturnal plant respiration is under strong non-temperature control
Source: Nat Commun. 2022 Sep 26;13:5650. doi: 10.1038/s41467-022-33370-1 (PMC9512894; doi:10.1038/s41467-022-33370-1)
Supplement: Supplementary file 3 — Supplementary Data 1 [file 41467_2022_33370_MOESM3_ESM.xlsx]

## Sheet: Data for Fig 1 - jan 23
Reference	Species	Biome	Replicate	Time (hours since onset of darkness)	Temperature	RTo/RTo-initial	Raw Respiration - unit from this study is µmol CO2 m-2 s-1, unit from other studies are arbitrary as they were lifted from figures in published studies by applying a custom made grid system	CO2 or O2	PFT	Experimental conditions	Suppl Fig 1a or Fig 1b	Woody or non-woody	number of replicates (n=) to be reported in Suppl. Fig 1a or Fig 1b
Noguchi et al 1996	Alocasia macrorrhiza	Tropical	1	0	25	1	17	CO2	Herbaceous	Lab	Fig 1a	non-woody	3
Noguchi et al 1996	Alocasia macrorrhiza	Tropical	2	0	25	1	13	CO2	Herbaceous	Lab	Fig 1a	non-woody	3
Noguchi et al 1996	Alocasia macrorrhiza	Tropical	3	0	25	1	14	CO2	Herbaceous	Lab	Fig 1a	non-woody	3
Noguchi et al 1996	Alocasia macrorrhiza	Tropical	1	1.5	25	1	17	CO2	Herbaceous	Lab	Fig 1a	non-woody	3
Noguchi et al 1996	Alocasia macrorrhiza	Tropical	2	1.5	25	1.08	14	CO2	Herbaceous	Lab	Fig 1a	non-woody	3
Noguchi et al 1996	Alocasia macrorrhiza	Tropical	3	1.5	25	0.82	11.5	CO2	Herbaceous	Lab	Fig 1a	non-woody	3
Noguchi et al 1996	Alocasia macrorrhiza	Tropical	1	5	25	0.85	14.5	CO2	Herbaceous	Lab	Fig 1a	non-woody	3
Noguchi et al 1996	Alocasia macrorrhiza	Tropical	2	5	25	1.08	14	CO2	Herbaceous	Lab	Fig 1a	non-woody	3
Noguchi et al 1996	Alocasia macrorrhiza	Tropical	3	5	25	0.79	11	CO2	Herbaceous	Lab	Fig 1a	non-woody	3
Noguchi et al 1996	Alocasia macrorrhiza	Tropical	1	11	25	1	17	CO2	Herbaceous	Lab	Fig 1a	non-woody	3
Noguchi et al 1996	Alocasia macrorrhiza	Tropical	2	11	25	1	13	CO2	Herbaceous	Lab	Fig 1a	non-woody	3
Noguchi et al 1996	Alocasia macrorrhiza	Tropical	3	11	25	0.64	9	CO2	Herbaceous	Lab	Fig 1a	non-woody	3
Noguchi & Terashima 1997	Alocasia odora	Tropical	1	0	20	1	25	CO2	Herbaceous	Lab	Fig 1a	non-woody	2
Noguchi et al 2001	Alocasia odora	Tropical	2	0	20	1	35	CO2	Herbaceous	Lab	Fig 1a	non-woody	2
Noguchi & Terashima 1997	Alocasia odora	Tropical	1	1.5	20	0.86	21.5	CO2	Herbaceous	Lab	Fig 1a	non-woody	2
Noguchi et al 2001	Alocasia odora	Tropical	2	2	20	0.93	32.5	CO2	Herbaceous	Lab	Fig 1a	non-woody	2
Noguchi & Terashima 1997	Alocasia odora	Tropical	1	3	20	0.8	20	CO2	Herbaceous	Lab	Fig 1a	non-woody	2
Noguchi et al 2001	Alocasia odora	Tropical	2	5	20	0.93	32.5	CO2	Herbaceous	Lab	Fig 1a	non-woody	2
Noguchi et al 2001	Alocasia odora	Tropical	2	10	20	0.83	29	CO2	Herbaceous	Lab	Fig 1a	non-woody	2
Noguchi & Terashima 1997	Alocasia odora	Tropical	1	11	20	0.78	19.5	CO2	Herbaceous	Lab	Fig 1a	non-woody	2
Bunce 2007	Amaranthus hypochondriacus	Tropical	1	0	20	1	1.2	CO2	Herbaceous	Lab	Fig 1a	non-woody	6
Bunce 2007	Amaranthus hypochondriacus	Tropical	2	0	25	1	2	CO2	Herbaceous	Lab	Fig 1a	non-woody	6
Bunce 2007	Amaranthus hypochondriacus	Tropical	3	0	30	1	3.1	CO2	Herbaceous	Lab	Fig 1a	non-woody	6
Bunce 2007	Amaranthus hypochondriacus	Tropical	4	0	35	1	4.2	CO2	Herbaceous	Lab	Fig 1a	non-woody	6
Bunce 2007	Amaranthus hypochondriacus	Tropical	5	0	20	1	1.3	CO2	Herbaceous	Lab	Fig 1a	non-woody	6
Bunce 2007	Amaranthus hypochondriacus	Tropical	6	0	30	1	2.1	CO2	Herbaceous	Lab	Fig 1a	non-woody	6
Bunce 2007	Amaranthus hypochondriacus	Tropical	1	8	20	1	1.2	CO2	Herbaceous	Lab	Fig 1a	non-woody	6
Bunce 2007	Amaranthus hypochondriacus	Tropical	2	8	25	0.7	1.4	CO2	Herbaceous	Lab	Fig 1a	non-woody	6
Bunce 2007	Amaranthus hypochondriacus	Tropical	3	8	30	0.52	1.6	CO2	Herbaceous	Lab	Fig 1a	non-woody	6
Bunce 2007	Amaranthus hypochondriacus	Tropical	4	8	35	0.38	1.6	CO2	Herbaceous	Lab	Fig 1a	non-woody	6
Bunce 2007	Amaranthus hypochondriacus	Tropical	5	8	20	0.92	1.2	CO2	Herbaceous	Lab	Fig 1a	non-woody	6
Bunce 2007	Amaranthus hypochondriacus	Tropical	6	8	30	0.71	1.5	CO2	Herbaceous	Lab	Fig 1a	non-woody	6
O'Leary et al 2017	Arabidopsis thaliana	Temperate	1	0	17	1	55	O2	Herbaceous	Lab	omit	non-woody
O'Leary et al 2017	Arabidopsis thaliana	Temperate	2	0	17	1	27.5	O2	Herbaceous	Lab	omit	non-woody
Trethewey & ap Rees 1994	Arabidopsis thaliana	Temperate	3	0	20	1	84	CO2	Herbaceous	Lab	Fig 1a	non-woody	4
Trethewey & ap Rees 1994	Arabidopsis thaliana	Temperate	4	0	20	1	80	CO2	Herbaceous	Lab	Fig 1a	non-woody	4
Watanabe et al 2014	Arabidopsis thaliana	Temperate	5	0	23	1	49.5	CO2	Herbaceous	Lab	Fig 1a	non-woody	4
Watanabe et al 2014	Arabidopsis thaliana	Temperate	6	0	23	1	51.5	CO2	Herbaceous	Lab	Fig 1a	non-woody	4
O'Leary et al 2017	Arabidopsis thaliana	Temperate	1	1	17	1.02	56	O2	Herbaceous	Lab	omit	non-woody
O'Leary et al 2017	Arabidopsis thaliana	Temperate	2	1	17	1	27.5	O2	Herbaceous	Lab	omit	non-woody
Trethewey & ap Rees 1994	Arabidopsis thaliana	Temperate	3	1	20	0.6	50	CO2	Herbaceous	Lab	Fig 1a	non-woody	4
Trethewey & ap Rees 1994	Arabidopsis thaliana	Temperate	4	1	20	0.63	50	CO2	Herbaceous	Lab	Fig 1a	non-woody	4
Trethewey & ap Rees 1994	Arabidopsis thaliana	Temperate	3	3	20	0.6	50	CO2	Herbaceous	Lab	Fig 1a	non-woody	4
Trethewey & ap Rees 1994	Arabidopsis thaliana	Temperate	4	3	20	0.29	23	CO2	Herbaceous	Lab	Fig 1a	non-woody	4
O'Leary et al 2017	Arabidopsis thaliana	Temperate	1	5	17	1.1	60.5	O2	Herbaceous	Lab	omit	non-woody
O'Leary et al 2017	Arabidopsis thaliana	Temperate	2	5	17	1.05	29	O2	Herbaceous	Lab	omit	non-woody
Watanabe et al 2014	Arabidopsis thaliana	Temperate	5	9	23	0.69	34	CO2	Herbaceous	Lab	Fig 1a	non-woody	4
Watanabe et al 2014	Arabidopsis thaliana	Temperate	6	9	23	0.81	41.5	CO2	Herbaceous	Lab	Fig 1a	non-woody	4
Trethewey & ap Rees 1994	Arabidopsis thaliana	Temperate	3	11	20	0.54	45	CO2	Herbaceous	Lab	Fig 1a	non-woody	4
Trethewey & ap Rees 1994	Arabidopsis thaliana	Temperate	4	11	20	0.5	40	CO2	Herbaceous	Lab	Fig 1a	non-woody	4
O'Leary et al 2017	Arabidopsis thaliana	Temperate	1	14	17	0.96	53	O2	Herbaceous	Lab	omit	non-woody
O'Leary et al 2017	Arabidopsis thaliana	Temperate	2	14	17	1.09	30	O2	Herbaceous	Lab	omit	non-woody
Slot (unpublished)	Astronium graveolens	Tropical	1	0	25	1	0.4681	CO2	Tree	Field	Fig 1b	woody	3
Slot (unpublished)	Astronium graveolens	Tropical	2	0	25	1	0.34936	CO2	Tree	Field	Fig 1b	woody	3
Slot (unpublished)	Astronium graveolens	Tropical	3	0	25	1	0.7358	CO2	Tree	Field	Fig 1b	woody	3
Slot (unpublished)	Astronium graveolens	Tropical	1	1	25	1.04954	0.491292	CO2	Tree	Field	Fig 1b	woody	3
Slot (unpublished)	Astronium graveolens	Tropical	2	1	25	1.23098	0.430055	CO2	Tree	Field	Fig 1b	woody	3
Slot (unpublished)	Astronium graveolens	Tropical	3	1	25	1.07947	0.794275	CO2	Tree	Field	Fig 1b	woody	3
Slot (unpublished)	Astronium graveolens	Tropical	1	2	25	0.790327	0.369952	CO2	Tree	Field	Fig 1b	woody	3
Slot (unpublished)	Astronium graveolens	Tropical	2	2	25	1.18422	0.413718	CO2	Tree	Field	Fig 1b	woody	3
Slot (unpublished)	Astronium graveolens	Tropical	3	2	25	1.027	0.755667	CO2	Tree	Field	Fig 1b	woody	3
Slot (unpublished)	Astronium graveolens	Tropical	1	3	25	1.08465	0.507724	CO2	Tree	Field	Fig 1b	woody	3
Slot (unpublished)	Astronium graveolens	Tropical	2	3	25	1.33902	0.4678	CO2	Tree	Field	Fig 1b	woody	3
Slot (unpublished)	Astronium graveolens	Tropical	3	3	25	1.01114	0.744	CO2	Tree	Field	Fig 1b	woody	3
Slot (unpublished)	Astronium graveolens	Tropical	1	4	25	0.780318	0.365267	CO2	Tree	Field	Fig 1b	woody	3
Slot (unpublished)	Astronium graveolens	Tropical	2	4	25	1.17629	0.410948	CO2	Tree	Field	Fig 1b	woody	3
Slot (unpublished)	Astronium graveolens	Tropical	3	4	25	0.84837	0.624231	CO2	Tree	Field	Fig 1b	woody	3
Slot (unpublished)	Astronium graveolens	Tropical	1	5	25	0.70262	0.328897	CO2	Tree	Field	Fig 1b	woody	3
Slot (unpublished)	Astronium graveolens	Tropical	2	5	25	0.943036	0.329459	CO2	Tree	Field	Fig 1b	woody	3
Slot (unpublished)	Astronium graveolens	Tropical	3	5	25	0.789686	0.581051	CO2	Tree	Field	Fig 1b	woody	3
Slot (unpublished)	Astronium graveolens	Tropical	1	6	25	0.575518	0.2694	CO2	Tree	Field	Fig 1b	woody	3
Slot (unpublished)	Astronium graveolens	Tropical	2	6	25	0.931095	0.325288	CO2	Tree	Field	Fig 1b	woody	3
Slot (unpublished)	Astronium graveolens	Tropical	3	6	25	0.76162	0.5604	CO2	Tree	Field	Fig 1b	woody	3
Slot (unpublished)	Astronium graveolens	Tropical	1	7	25	0.562366	0.263243	CO2	Tree	Field	Fig 1b	woody	3
Slot (unpublished)	Astronium graveolens	Tropical	2	7	25	1.06337	0.3715	CO2	Tree	Field	Fig 1b	woody	3
Slot (unpublished)	Astronium graveolens	Tropical	3	7	25	0.797562	0.586846	CO2	Tree	Field	Fig 1b	woody	3
Slot (unpublished)	Astronium graveolens	Tropical	1	8	25	0.564365	0.264179	CO2	Tree	Field	Fig 1b	woody	3
Slot (unpublished)	Astronium graveolens	Tropical	2	8	25	0.828968	0.289608	CO2	Tree	Field	Fig 1b	woody	3
Slot (unpublished)	Astronium graveolens	Tropical	3	8	25	0.762605	0.561125	CO2	Tree	Field	Fig 1b	woody	3
Slot (unpublished)	Astronium graveolens	Tropical	1	9	25	0.597721	0.279793	CO2	Tree	Field	Fig 1b	woody	3
Slot (unpublished)	Astronium graveolens	Tropical	2	9	25	0.99873	0.348916	CO2	Tree	Field	Fig 1b	woody	3
Slot (unpublished)	Astronium graveolens	Tropical	3	9	25	0.849694	0.625205	CO2	Tree	Field	Fig 1b	woody	3
Slot (unpublished)	Astronium graveolens	Tropical	1	10	25	0.673161	0.315107	CO2	Tree	Field	Fig 1b	woody	3
Slot (unpublished)	Astronium graveolens	Tropical	2	10	25	1.17103	0.409111	CO2	Tree	Field	Fig 1b	woody	3
Slot (unpublished)	Astronium graveolens	Tropical	3	10	25	0.759578	0.558897	CO2	Tree	Field	Fig 1b	woody	3
Slot (unpublished)	Astronium graveolens	Tropical	1	11	25	0.691505	0.323693	CO2	Tree	Field	Fig 1b	woody	3
Slot (unpublished)	Astronium graveolens	Tropical	3	11	25	0.752399	0.553615	CO2	Tree	Field	Fig 1b	woody	3
Fondy & Geiger 1982	Beta vulgaris	Temperate	1	0		1	5	CO2	Herbaceous	Lab	Fig 1a	non-woody	1
Fondy & Geiger 1982	Beta vulgaris	Temperate	1	9.5		0.3	1.5	CO2	Herbaceous	Lab	Fig 1a	non-woody	1
McCutchan & Monson 2001	Bistorta bistortoides	Temperate	1	0	5	1	58	CO2	Herbaceous	Field	Fig 1b	non-woody	16
McCutchan & Monson 2001	Bistorta bistortoides	Temperate	2	0	5	1	33	CO2	Herbaceous	Field	Fig 1b	non-woody	16
McCutchan & Monson 2001	Bistorta bistortoides	Temperate	3	0	5	1	59	CO2	Herbaceous	Field	Fig 1b	non-woody	16
McCutchan & Monson 2001	Bistorta bistortoides	Temperate	4	0	5	1	58.5	CO2	Herbaceous	Field	Fig 1b	non-woody	16
McCutchan & Monson 2001	Bistorta bistortoides	Temperate	5	0	5	1	53.5	CO2	Herbaceous	Field	Fig 1b	non-woody	16
McCutchan & Monson 2001	Bistorta bistortoides	Temperate	6	0	5	1	47	CO2	Herbaceous	Field	Fig 1b	non-woody	16
McCutchan & Monson 2001	Bistorta bistortoides	Temperate	7	0	5	1	61.5	CO2	Herbaceous	Field	Fig 1b	non-woody	16
McCutchan & Monson 2001	Bistorta bistortoides	Temperate	8	0	5	1	51.5	CO2	Herbaceous	Field	Fig 1b	non-woody	16
McCutchan & Monson 2001	Bistorta bistortoides	Temperate	9	0	15	1	36.5	CO2	Herbaceous	Field	Fig 1b	non-woody	16
McCutchan & Monson 2001	Bistorta bistortoides	Temperate	10	0	15	1	34	CO2	Herbaceous	Field	Fig 1b	non-woody	16
McCutchan & Monson 2001	Bistorta bistortoides	Temperate	11	0	15	1	47.5	CO2	Herbaceous	Field	Fig 1b	non-woody	16
McCutchan & Monson 2001	Bistorta bistortoides	Temperate	12	0	15	1	51.5	CO2	Herbaceous	Field	Fig 1b	non-woody	16
McCutchan & Monson 2001	Bistorta bistortoides	Temperate	13	0	15	1	47.5	CO2	Herbaceous	Field	Fig 1b	non-woody	16
McCutchan & Monson 2001	Bistorta bistortoides	Temperate	14	0	15	1	23.5	CO2	Herbaceous	Field	Fig 1b	non-woody	16
McCutchan & Monson 2001	Bistorta bistortoides	Temperate	15	0	15	1	51.5	CO2	Herbaceous	Field	Fig 1b	non-woody	16
McCutchan & Monson 2001	Bistorta bistortoides	Temperate	16	0	15	1	39.5	CO2	Herbaceous	Field	Fig 1b	non-woody	16
McCutchan & Monson 2001	Bistorta bistortoides	Temperate	1	6	5	1	58	CO2	Herbaceous	Field	Fig 1b	non-woody	16
McCutchan & Monson 2001	Bistorta bistortoides	Temperate	2	6	5	1.39	46	CO2	Herbaceous	Field	Fig 1b	non-woody	16
McCutchan & Monson 2001	Bistorta bistortoides	Temperate	3	6	5	1.03	61	CO2	Herbaceous	Field	Fig 1b	non-woody	16
McCutchan & Monson 2001	Bistorta bistortoides	Temperate	4	6	5	0.8	47	CO2	Herbaceous	Field	Fig 1b	non-woody	16
McCutchan & Monson 2001	Bistorta bistortoides	Temperate	5	6	5	0.86	46	CO2	Herbaceous	Field	Fig 1b	non-woody	16
McCutchan & Monson 2001	Bistorta bistortoides	Temperate	6	6	5	0.96	45	CO2	Herbaceous	Field	Fig 1b	non-woody	16
McCutchan & Monson 2001	Bistorta bistortoides	Temperate	7	6	5	0.53	32.5	CO2	Herbaceous	Field	Fig 1b	non-woody	16
McCutchan & Monson 2001	Bistorta bistortoides	Temperate	8	6	5	0.79	40.5	CO2	Herbaceous	Field	Fig 1b	non-woody	16
McCutchan & Monson 2001	Bistorta bistortoides	Temperate	9	6	15	1.33	48.5	CO2	Herbaceous	Field	Fig 1b	non-woody	16
McCutchan & Monson 2001	Bistorta bistortoides	Temperate	10	6	15	1.07	36.5	CO2	Herbaceous	Field	Fig 1b	non-woody	16
McCutchan & Monson 2001	Bistorta bistortoides	Temperate	11	6	15	0.84	40	CO2	Herbaceous	Field	Fig 1b	non-woody	16
McCutchan & Monson 2001	Bistorta bistortoides	Temperate	12	6	15	0.57	29.5	CO2	Herbaceous	Field	Fig 1b	non-woody	16
McCutchan & Monson 2001	Bistorta bistortoides	Temperate	13	6	15	0.81	38.5	CO2	Herbaceous	Field	Fig 1b	non-woody	16
McCutchan & Monson 2001	Bistorta bistortoides	Temperate	14	6	15	1.49	35	CO2	Herbaceous	Field	Fig 1b	non-woody	16
McCutchan & Monson 2001	Bistorta bistortoides	Temperate	15	6	15	0.68	35	CO2	Herbaceous	Field	Fig 1b	non-woody	16
McCutchan & Monson 2001	Bistorta bistortoides	Temperate	16	6	15	0.7	27.5	CO2	Herbaceous	Field	Fig 1b	non-woody	16
McCutchan & Monson 2001	Campanula rotundifolia	Temperate	1	0	5	1	71	CO2	Herbaceous	Field	Fig 1b	non-woody	8
McCutchan & Monson 2001	Campanula rotundifolia	Temperate	2	0	5	1	80	CO2	Herbaceous	Field	Fig 1b	non-woody	8
McCutchan & Monson 2001	Campanula rotundifolia	Temperate	3	0	5	1	55	CO2	Herbaceous	Field	Fig 1b	non-woody	8
McCutchan & Monson 2001	Campanula rotundifolia	Temperate	4	0	5	1	62	CO2	Herbaceous	Field	Fig 1b	non-woody	8
McCutchan & Monson 2001	Campanula rotundifolia	Temperate	5	0	15	1	58	CO2	Herbaceous	Field	Fig 1b	non-woody	8
McCutchan & Monson 2001	Campanula rotundifolia	Temperate	6	0	15	1	64.5	CO2	Herbaceous	Field	Fig 1b	non-woody	8
McCutchan & Monson 2001	Campanula rotundifolia	Temperate	7	0	15	1	56.5	CO2	Herbaceous	Field	Fig 1b	non-woody	8
McCutchan & Monson 2001	Campanula rotundifolia	Temperate	8	0	15	1	47	CO2	Herbaceous	Field	Fig 1b	non-woody	8
McCutchan & Monson 2001	Campanula rotundifolia	Temperate	1	6	5	0.67	47.5	CO2	Herbaceous	Field	Fig 1b	non-woody	8
McCutchan & Monson 2001	Campanula rotundifolia	Temperate	2	6	5	0.62	49.5	CO2	Herbaceous	Field	Fig 1b	non-woody	8
McCutchan & Monson 2001	Campanula rotundifolia	Temperate	3	6	5	1.13	62	CO2	Herbaceous	Field	Fig 1b	non-woody	8
McCutchan & Monson 2001	Campanula rotundifolia	Temperate	4	6	5	0.87	54	CO2	Herbaceous	Field	Fig 1b	non-woody	8
McCutchan & Monson 2001	Campanula rotundifolia	Temperate	5	6	15	0.83	48	CO2	Herbaceous	Field	Fig 1b	non-woody	8
McCutchan & Monson 2001	Campanula rotundifolia	Temperate	6	6	15	0.75	48.5	CO2	Herbaceous	Field	Fig 1b	non-woody	8
McCutchan & Monson 2001	Campanula rotundifolia	Temperate	7	6	15	0.86	48.5	CO2	Herbaceous	Field	Fig 1b	non-woody	8
McCutchan & Monson 2001	Campanula rotundifolia	Temperate	8	6	15	1.11	52	CO2	Herbaceous	Field	Fig 1b	non-woody	8
Slot (unpublished)	Castilla elastica	Tropical	1	0	25	1	0.3383	CO2	Tree	Field	Fig 1b	woody	4
Slot (unpublished)	Castilla elastica	Tropical	2	0	25	1	0.3536	CO2	Tree	Field	Fig 1b	woody	4
Slot (unpublished)	Castilla elastica	Tropical	3	0	25	1	0.26095	CO2	Tree	Field	Fig 1b	woody	4
Slot (unpublished)	Castilla elastica	Tropical	4	0	25	1	0.26035	CO2	Tree	Field	Fig 1b	woody	4
Slot (unpublished)	Castilla elastica	Tropical	1	1	25	0.99527	0.3367	CO2	Tree	Field	Fig 1b	woody	4
Slot (unpublished)	Castilla elastica	Tropical	2	1	25	0.947543	0.335051	CO2	Tree	Field	Fig 1b	woody	4
Slot (unpublished)	Castilla elastica	Tropical	3	1	25	0.96484	0.251775	CO2	Tree	Field	Fig 1b	woody	4
Slot (unpublished)	Castilla elastica	Tropical	4	1	25	0.983407	0.25603	CO2	Tree	Field	Fig 1b	woody	4
Slot (unpublished)	Castilla elastica	Tropical	1	2	25	0.844873	0.285821	CO2	Tree	Field	Fig 1b	woody	4
Slot (unpublished)	Castilla elastica	Tropical	2	2	25	0.777574	0.27495	CO2	Tree	Field	Fig 1b	woody	4
Slot (unpublished)	Castilla elastica	Tropical	3	2	25	0.846906	0.221	CO2	Tree	Field	Fig 1b	woody	4
Slot (unpublished)	Castilla elastica	Tropical	4	2	25	0.883249	0.229954	CO2	Tree	Field	Fig 1b	woody	4
Slot (unpublished)	Castilla elastica	Tropical	1	3	25	0.829259	0.280538	CO2	Tree	Field	Fig 1b	woody	4
Slot (unpublished)	Castilla elastica	Tropical	2	3	25	0.714396	0.25261	CO2	Tree	Field	Fig 1b	woody	4
Slot (unpublished)	Castilla elastica	Tropical	3	3	25	0.781769	0.204003	CO2	Tree	Field	Fig 1b	woody	4
Slot (unpublished)	Castilla elastica	Tropical	4	3	25	0.926465	0.241205	CO2	Tree	Field	Fig 1b	woody	4
Slot (unpublished)	Castilla elastica	Tropical	1	4	25	0.826228	0.279513	CO2	Tree	Field	Fig 1b	woody	4
Slot (unpublished)	Castilla elastica	Tropical	2	4	25	0.676993	0.239385	CO2	Tree	Field	Fig 1b	woody	4
Slot (unpublished)	Castilla elastica	Tropical	3	4	25	0.733119	0.191307	CO2	Tree	Field	Fig 1b	woody	4
Slot (unpublished)	Castilla elastica	Tropical	4	4	25	0.859775	0.223842	CO2	Tree	Field	Fig 1b	woody	4
Slot (unpublished)	Castilla elastica	Tropical	1	5	25	0.787245	0.266325	CO2	Tree	Field	Fig 1b	woody	4
Slot (unpublished)	Castilla elastica	Tropical	2	5	25	0.605062	0.21395	CO2	Tree	Field	Fig 1b	woody	4
Slot (unpublished)	Castilla elastica	Tropical	3	5	25	0.790799	0.206359	CO2	Tree	Field	Fig 1b	woody	4
Slot (unpublished)	Castilla elastica	Tropical	4	5	25	0.796121	0.20727	CO2	Tree	Field	Fig 1b	woody	4
Slot (unpublished)	Castilla elastica	Tropical	1	6	25	0.775067	0.262205	CO2	Tree	Field	Fig 1b	woody	4
Slot (unpublished)	Castilla elastica	Tropical	2	6	25	0.654803	0.231538	CO2	Tree	Field	Fig 1b	woody	4
Slot (unpublished)	Castilla elastica	Tropical	3	6	25	0.72071	0.188069	CO2	Tree	Field	Fig 1b	woody	4
Slot (unpublished)	Castilla elastica	Tropical	4	6	25	0.791538	0.206077	CO2	Tree	Field	Fig 1b	woody	4
Slot (unpublished)	Castilla elastica	Tropical	1	7	25	0.727535	0.246125	CO2	Tree	Field	Fig 1b	woody	4
Slot (unpublished)	Castilla elastica	Tropical	2	7	25	0.58933	0.208387	CO2	Tree	Field	Fig 1b	woody	4
Slot (unpublished)	Castilla elastica	Tropical	3	7	25	0.760456	0.198441	CO2	Tree	Field	Fig 1b	woody	4
Slot (unpublished)	Castilla elastica	Tropical	4	7	25	0.722696	0.188154	CO2	Tree	Field	Fig 1b	woody	4
Slot (unpublished)	Castilla elastica	Tropical	1	8	25	0.717767	0.242821	CO2	Tree	Field	Fig 1b	woody	4
Slot (unpublished)	Castilla elastica	Tropical	2	8	25	0.630076	0.222795	CO2	Tree	Field	Fig 1b	woody	4
Slot (unpublished)	Castilla elastica	Tropical	3	8	25	0.708083	0.184774	CO2	Tree	Field	Fig 1b	woody	4
Slot (unpublished)	Castilla elastica	Tropical	4	8	25	0.819848	0.213448	CO2	Tree	Field	Fig 1b	woody	4
Slot (unpublished)	Castilla elastica	Tropical	1	9	25	0.723544	0.244775	CO2	Tree	Field	Fig 1b	woody	4
Slot (unpublished)	Castilla elastica	Tropical	2	9	25	0.598558	0.21165	CO2	Tree	Field	Fig 1b	woody	4
Slot (unpublished)	Castilla elastica	Tropical	3	9	25	0.726379	0.189549	CO2	Tree	Field	Fig 1b	woody	4
Slot (unpublished)	Castilla elastica	Tropical	4	9	25	0.781121	0.203365	CO2	Tree	Field	Fig 1b	woody	4
Slot (unpublished)	Castilla elastica	Tropical	1	10	25	0.671305	0.227103	CO2	Tree	Field	Fig 1b	woody	4
Slot (unpublished)	Castilla elastica	Tropical	2	10	25	0.615283	0.217564	CO2	Tree	Field	Fig 1b	woody	4
Slot (unpublished)	Castilla elastica	Tropical	3	10	25	0.689473	0.179918	CO2	Tree	Field	Fig 1b	woody	4
Slot (unpublished)	Castilla elastica	Tropical	4	10	25	0.717803	0.18688	CO2	Tree	Field	Fig 1b	woody	4
Slot (unpublished)	Castilla elastica	Tropical	1	11	25	0.681644	0.2306	CO2	Tree	Field	Fig 1b	woody	4
Slot (unpublished)	Castilla elastica	Tropical	2	11	25	0.604769	0.213846	CO2	Tree	Field	Fig 1b	woody	4
Slot (unpublished)	Castilla elastica	Tropical	3	11	25	0.718283	0.187436	CO2	Tree	Field	Fig 1b	woody	4
Slot (unpublished)	Castilla elastica	Tropical	4	11	25	0.768146	0.199987	CO2	Tree	Field	Fig 1b	woody	4
Slot (unpublished)	Cecropia longipes	Tropical	1	0	25	1	0.331733	CO2	Tree	Field	Fig 1b	woody	6
Slot (unpublished)	Cecropia longipes	Tropical	2	0	25	1	0.2992	CO2	Tree	Field	Fig 1b	woody	6
Slot (unpublished)	Cecropia longipes	Tropical	3	0	25	1	0.476973	CO2	Tree	Field	Fig 1b	woody	6
Slot (unpublished)	Cecropia longipes	Tropical	4	0	25	1	0.297287	CO2	Tree	Field	Fig 1b	woody	6
Slot (unpublished)	Cecropia longipes	Tropical	5	0	25	1	0.356667	CO2	Tree	Field	Fig 1b	woody	6
Slot (unpublished)	Cecropia longipes	Tropical	6	0	25	1	0.22894	CO2	Tree	Field	Fig 1b	woody	6
Slot (unpublished)	Cecropia longipes	Tropical	1	1	25	0.934706	0.310073	CO2	Tree	Field	Fig 1b	woody	6
Slot (unpublished)	Cecropia longipes	Tropical	2	1	25	0.874889	0.261767	CO2	Tree	Field	Fig 1b	woody	6
Slot (unpublished)	Cecropia longipes	Tropical	3	1	25	0.919311	0.438487	CO2	Tree	Field	Fig 1b	woody	6
Slot (unpublished)	Cecropia longipes	Tropical	4	1	25	0.917823	0.272857	CO2	Tree	Field	Fig 1b	woody	6
Slot (unpublished)	Cecropia longipes	Tropical	5	1	25	0.87828	0.313253	CO2	Tree	Field	Fig 1b	woody	6
Slot (unpublished)	Cecropia longipes	Tropical	6	1	25	1.27642	0.292223	CO2	Tree	Field	Fig 1b	woody	6
Slot (unpublished)	Cecropia longipes	Tropical	1	2	25	0.808813	0.26831	CO2	Tree	Field	Fig 1b	woody	6
Slot (unpublished)	Cecropia longipes	Tropical	2	2	25	0.650009	0.194483	CO2	Tree	Field	Fig 1b	woody	6
Slot (unpublished)	Cecropia longipes	Tropical	3	2	25	0.786396	0.37509	CO2	Tree	Field	Fig 1b	woody	6
Slot (unpublished)	Cecropia longipes	Tropical	4	2	25	0.682239	0.202821	CO2	Tree	Field	Fig 1b	woody	6
Slot (unpublished)	Cecropia longipes	Tropical	5	2	25	0.311564	0.111124	CO2	Tree	Field	Fig 1b	woody	6
Slot (unpublished)	Cecropia longipes	Tropical	6	2	25	1.4201	0.325117	CO2	Tree	Field	Fig 1b	woody	6
Slot (unpublished)	Cecropia longipes	Tropical	1	3	25	0.785	0.260411	CO2	Tree	Field	Fig 1b	woody	6
Slot (unpublished)	Cecropia longipes	Tropical	2	3	25	0.682489	0.204201	CO2	Tree	Field	Fig 1b	woody	6
Slot (unpublished)	Cecropia longipes	Tropical	3	3	25	0.648088	0.309121	CO2	Tree	Field	Fig 1b	woody	6
Slot (unpublished)	Cecropia longipes	Tropical	4	3	25	0.774349	0.230204	CO2	Tree	Field	Fig 1b	woody	6
Slot (unpublished)	Cecropia longipes	Tropical	5	3	25	0.369397	0.131752	CO2	Tree	Field	Fig 1b	woody	6
Slot (unpublished)	Cecropia longipes	Tropical	6	3	25	1.31721	0.301562	CO2	Tree	Field	Fig 1b	woody	6
Slot (unpublished)	Cecropia longipes	Tropical	1	4	25	0.599287	0.198803	CO2	Tree	Field	Fig 1b	woody	6
Slot (unpublished)	Cecropia longipes	Tropical	2	4	25	0.523911	0.156754	CO2	Tree	Field	Fig 1b	woody	6
Slot (unpublished)	Cecropia longipes	Tropical	3	4	25	0.558881	0.266571	CO2	Tree	Field	Fig 1b	woody	6
Slot (unpublished)	Cecropia longipes	Tropical	4	4	25	0.556208	0.165353	CO2	Tree	Field	Fig 1b	woody	6
Slot (unpublished)	Cecropia longipes	Tropical	5	4	25	0.369673	0.13185	CO2	Tree	Field	Fig 1b	woody	6
Slot (unpublished)	Cecropia longipes	Tropical	6	4	25	1.04511	0.239267	CO2	Tree	Field	Fig 1b	woody	6
Slot (unpublished)	Cecropia longipes	Tropical	1	5	25	0.411452	0.136492	CO2	Tree	Field	Fig 1b	woody	6
Slot (unpublished)	Cecropia longipes	Tropical	2	5	25	0.433241	0.129626	CO2	Tree	Field	Fig 1b	woody	6
Slot (unpublished)	Cecropia longipes	Tropical	3	5	25	0.601666	0.286979	CO2	Tree	Field	Fig 1b	woody	6
Slot (unpublished)	Cecropia longipes	Tropical	4	5	25	0.43659	0.129792	CO2	Tree	Field	Fig 1b	woody	6
Slot (unpublished)	Cecropia longipes	Tropical	5	5	25	0.239004	0.0852447	CO2	Tree	Field	Fig 1b	woody	6
Slot (unpublished)	Cecropia longipes	Tropical	6	5	25	1.01855	0.233186	CO2	Tree	Field	Fig 1b	woody	6
Slot (unpublished)	Cecropia longipes	Tropical	1	6	25	0.425894	0.141283	CO2	Tree	Field	Fig 1b	woody	6
Slot (unpublished)	Cecropia longipes	Tropical	3	6	25	0.442459	0.211041	CO2	Tree	Field	Fig 1b	woody	6
Slot (unpublished)	Cecropia longipes	Tropical	5	6	25	0.222983	0.0795307	CO2	Tree	Field	Fig 1b	woody	6
Slot (unpublished)	Cecropia longipes	Tropical	6	6	25	0.914679	0.209407	CO2	Tree	Field	Fig 1b	woody	6
Slot (unpublished)	Cecropia longipes	Tropical	1	7	25	0.505599	0.167724	CO2	Tree	Field	Fig 1b	woody	6
Slot (unpublished)	Cecropia longipes	Tropical	3	7	25	0.45587	0.217438	CO2	Tree	Field	Fig 1b	woody	6
Slot (unpublished)	Cecropia longipes	Tropical	5	7	25	0.319469	0.113944	CO2	Tree	Field	Fig 1b	woody	6
Slot (unpublished)	Cecropia longipes	Tropical	6	7	25	0.947681	0.216962	CO2	Tree	Field	Fig 1b	woody	6
Slot (unpublished)	Cecropia longipes	Tropical	1	8	25	0.457456	0.151753	CO2	Tree	Field	Fig 1b	woody	6
Slot (unpublished)	Cecropia longipes	Tropical	3	8	25	0.482655	0.230214	CO2	Tree	Field	Fig 1b	woody	6
Slot (unpublished)	Cecropia longipes	Tropical	5	8	25	0.329227	0.117424	CO2	Tree	Field	Fig 1b	woody	6
Slot (unpublished)	Cecropia longipes	Tropical	6	8	25	0.795026	0.182013	CO2	Tree	Field	Fig 1b	woody	6
Slot (unpublished)	Cecropia longipes	Tropical	1	9	25	0.431766	0.143231	CO2	Tree	Field	Fig 1b	woody	6
Slot (unpublished)	Cecropia longipes	Tropical	3	9	25	0.455177	0.217107	CO2	Tree	Field	Fig 1b	woody	6
Slot (unpublished)	Cecropia longipes	Tropical	5	9	25	0.282598	0.100793	CO2	Tree	Field	Fig 1b	woody	6
Slot (unpublished)	Cecropia longipes	Tropical	6	9	25	0.87215	0.19967	CO2	Tree	Field	Fig 1b	woody	6
Slot (unpublished)	Cecropia longipes	Tropical	1	10	25	0.439108	0.145667	CO2	Tree	Field	Fig 1b	woody	6
Slot (unpublished)	Cecropia longipes	Tropical	3	10	25	0.482417	0.2301	CO2	Tree	Field	Fig 1b	woody	6
Slot (unpublished)	Cecropia longipes	Tropical	6	10	25	0.982823	0.225007	CO2	Tree	Field	Fig 1b	woody	6
Slot (unpublished)	Cecropia longipes	Tropical	1	11	25	0.367765	0.122	CO2	Tree	Field	Fig 1b	woody	6
Slot (unpublished)	Cecropia longipes	Tropical	3	11	25	0.425824	0.203107	CO2	Tree	Field	Fig 1b	woody	6
Slot (unpublished)	Cecropia longipes	Tropical	6	11	25	1.11657	0.255628	CO2	Tree	Field	Fig 1b	woody	6
Slot (unpublished)	Chrysophyllum cainito	Tropical	1	0	25	1	0.5312	CO2	Tree	Field	Fig 1b	woody	9
Slot (unpublished)	Chrysophyllum cainito	Tropical	2	0	25	1	0.508533	CO2	Tree	Field	Fig 1b	woody	9
Slot (unpublished)	Chrysophyllum cainito	Tropical	3	0	25	1	0.6434	CO2	Tree	Field	Fig 1b	woody	9
Slot (unpublished)	Chrysophyllum cainito	Tropical	4	0	25	1	0.3278	CO2	Tree	Field	Fig 1b	woody	9
Slot (unpublished)	Chrysophyllum cainito	Tropical	5	0	25	1	0.415533	CO2	Tree	Field	Fig 1b	woody	9
Slot (unpublished)	Chrysophyllum cainito	Tropical	6	0	25	1	0.4176	CO2	Tree	Field	Fig 1b	woody	9
Slot (unpublished)	Chrysophyllum cainito	Tropical	7	0	25	1	0.279	CO2	Tree	Field	Fig 1b	woody	9
Slot (unpublished)	Chrysophyllum cainito	Tropical	8	0	25	1	0.403533	CO2	Tree	Field	Fig 1b	woody	9
Slot (unpublished)	Chrysophyllum cainito	Tropical	9	0	25	1	0.581933	CO2	Tree	Field	Fig 1b	woody	9
Slot (unpublished)	Chrysophyllum cainito	Tropical	1	1	25	0.889433	0.472467	CO2	Tree	Field	Fig 1b	woody	9
Slot (unpublished)	Chrysophyllum cainito	Tropical	2	1	25	0.925341	0.470567	CO2	Tree	Field	Fig 1b	woody	9
Slot (unpublished)	Chrysophyllum cainito	Tropical	3	1	25	1.08383	0.697333	CO2	Tree	Field	Fig 1b	woody	9
Slot (unpublished)	Chrysophyllum cainito	Tropical	4	1	25	0.888041	0.2911	CO2	Tree	Field	Fig 1b	woody	9
Slot (unpublished)	Chrysophyllum cainito	Tropical	5	1	25	0.97794	0.406367	CO2	Tree	Field	Fig 1b	woody	9
Slot (unpublished)	Chrysophyllum cainito	Tropical	6	1	25	0.969588	0.4049	CO2	Tree	Field	Fig 1b	woody	9
Slot (unpublished)	Chrysophyllum cainito	Tropical	7	1	25	1.02843	0.286933	CO2	Tree	Field	Fig 1b	woody	9
Slot (unpublished)	Chrysophyllum cainito	Tropical	8	1	25	1.00818	0.406833	CO2	Tree	Field	Fig 1b	woody	9
Slot (unpublished)	Chrysophyllum cainito	Tropical	9	1	25	1.02446	0.596167	CO2	Tree	Field	Fig 1b	woody	9
Slot (unpublished)	Chrysophyllum cainito	Tropical	1	2	25	0.920808	0.489133	CO2	Tree	Field	Fig 1b	woody	9
Slot (unpublished)	Chrysophyllum cainito	Tropical	2	2	25	0.851604	0.433069	CO2	Tree	Field	Fig 1b	woody	9
Slot (unpublished)	Chrysophyllum cainito	Tropical	3	2	25	0.950253	0.611393	CO2	Tree	Field	Fig 1b	woody	9
Slot (unpublished)	Chrysophyllum cainito	Tropical	4	2	25	0.679835	0.22285	CO2	Tree	Field	Fig 1b	woody	9
Slot (unpublished)	Chrysophyllum cainito	Tropical	5	2	25	0.871477	0.362128	CO2	Tree	Field	Fig 1b	woody	9
Slot (unpublished)	Chrysophyllum cainito	Tropical	6	2	25	0.782447	0.32675	CO2	Tree	Field	Fig 1b	woody	9
Slot (unpublished)	Chrysophyllum cainito	Tropical	7	2	25	1.05327	0.293862	CO2	Tree	Field	Fig 1b	woody	9
Slot (unpublished)	Chrysophyllum cainito	Tropical	8	2	25	0.804808	0.324767	CO2	Tree	Field	Fig 1b	woody	9
Slot (unpublished)	Chrysophyllum cainito	Tropical	9	2	25	0.904417	0.52631	CO2	Tree	Field	Fig 1b	woody	9
Slot (unpublished)	Chrysophyllum cainito	Tropical	1	3	25	0.686487	0.364662	CO2	Tree	Field	Fig 1b	woody	9
Slot (unpublished)	Chrysophyllum cainito	Tropical	2	3	25	0.742528	0.3776	CO2	Tree	Field	Fig 1b	woody	9
Slot (unpublished)	Chrysophyllum cainito	Tropical	3	3	25	1.0349	0.665857	CO2	Tree	Field	Fig 1b	woody	9
Slot (unpublished)	Chrysophyllum cainito	Tropical	4	3	25	0.690375	0.226305	CO2	Tree	Field	Fig 1b	woody	9
Slot (unpublished)	Chrysophyllum cainito	Tropical	5	3	25	0.876373	0.364162	CO2	Tree	Field	Fig 1b	woody	9
Slot (unpublished)	Chrysophyllum cainito	Tropical	6	3	25	0.850789	0.35529	CO2	Tree	Field	Fig 1b	woody	9
Slot (unpublished)	Chrysophyllum cainito	Tropical	7	3	25	0.890908	0.248563	CO2	Tree	Field	Fig 1b	woody	9
Slot (unpublished)	Chrysophyllum cainito	Tropical	8	3	25	0.700989	0.282872	CO2	Tree	Field	Fig 1b	woody	9
Slot (unpublished)	Chrysophyllum cainito	Tropical	9	3	25	0.776247	0.451724	CO2	Tree	Field	Fig 1b	woody	9
Slot (unpublished)	Chrysophyllum cainito	Tropical	1	4	25	0.666441	0.354013	CO2	Tree	Field	Fig 1b	woody	9
Slot (unpublished)	Chrysophyllum cainito	Tropical	2	4	25	0.686156	0.348933	CO2	Tree	Field	Fig 1b	woody	9
Slot (unpublished)	Chrysophyllum cainito	Tropical	3	4	25	0.951611	0.612267	CO2	Tree	Field	Fig 1b	woody	9
Slot (unpublished)	Chrysophyllum cainito	Tropical	4	4	25	0.598078	0.19605	CO2	Tree	Field	Fig 1b	woody	9
Slot (unpublished)	Chrysophyllum cainito	Tropical	5	4	25	0.742459	0.308517	CO2	Tree	Field	Fig 1b	woody	9
Slot (unpublished)	Chrysophyllum cainito	Tropical	6	4	25	0.788785	0.329397	CO2	Tree	Field	Fig 1b	woody	9
Slot (unpublished)	Chrysophyllum cainito	Tropical	7	4	25	0.936798	0.261367	CO2	Tree	Field	Fig 1b	woody	9
Slot (unpublished)	Chrysophyllum cainito	Tropical	8	4	25	0.767115	0.309557	CO2	Tree	Field	Fig 1b	woody	9
Slot (unpublished)	Chrysophyllum cainito	Tropical	9	4	25	0.70437	0.409897	CO2	Tree	Field	Fig 1b	woody	9
Slot (unpublished)	Chrysophyllum cainito	Tropical	1	5	25	0.660894	0.351067	CO2	Tree	Field	Fig 1b	woody	9
Slot (unpublished)	Chrysophyllum cainito	Tropical	2	5	25	0.648925	0.33	CO2	Tree	Field	Fig 1b	woody	9
Slot (unpublished)	Chrysophyllum cainito	Tropical	3	5	25	0.981638	0.631586	CO2	Tree	Field	Fig 1b	woody	9
Slot (unpublished)	Chrysophyllum cainito	Tropical	4	5	25	0.587874	0.192705	CO2	Tree	Field	Fig 1b	woody	9
Slot (unpublished)	Chrysophyllum cainito	Tropical	5	5	25	0.794451	0.330121	CO2	Tree	Field	Fig 1b	woody	9
Slot (unpublished)	Chrysophyllum cainito	Tropical	6	5	25	0.647458	0.270379	CO2	Tree	Field	Fig 1b	woody	9
Slot (unpublished)	Chrysophyllum cainito	Tropical	7	5	25	0.801137	0.223517	CO2	Tree	Field	Fig 1b	woody	9
Slot (unpublished)	Chrysophyllum cainito	Tropical	8	5	25	0.604122	0.243783	CO2	Tree	Field	Fig 1b	woody	9
Slot (unpublished)	Chrysophyllum cainito	Tropical	9	5	25	0.710734	0.4136	CO2	Tree	Field	Fig 1b	woody	9
Slot (unpublished)	Chrysophyllum cainito	Tropical	1	6	25	0.661677	0.351483	CO2	Tree	Field	Fig 1b	woody	9
Slot (unpublished)	Chrysophyllum cainito	Tropical	2	6	25	0.667934	0.339667	CO2	Tree	Field	Fig 1b	woody	9
Slot (unpublished)	Chrysophyllum cainito	Tropical	3	6	25	0.937364	0.6031	CO2	Tree	Field	Fig 1b	woody	9
Slot (unpublished)	Chrysophyllum cainito	Tropical	4	6	25	0.579622	0.19	CO2	Tree	Field	Fig 1b	woody	9
Slot (unpublished)	Chrysophyllum cainito	Tropical	5	6	25	0.65956	0.274069	CO2	Tree	Field	Fig 1b	woody	9
Slot (unpublished)	Chrysophyllum cainito	Tropical	6	6	25	0.635065	0.265203	CO2	Tree	Field	Fig 1b	woody	9
Slot (unpublished)	Chrysophyllum cainito	Tropical	7	6	25	0.895233	0.24977	CO2	Tree	Field	Fig 1b	woody	9
Slot (unpublished)	Chrysophyllum cainito	Tropical	8	6	25	0.558224	0.225262	CO2	Tree	Field	Fig 1b	woody	9
Slot (unpublished)	Chrysophyllum cainito	Tropical	9	6	25	0.540245	0.314387	CO2	Tree	Field	Fig 1b	woody	9
Slot (unpublished)	Chrysophyllum cainito	Tropical	1	7	25	0.599774	0.3186	CO2	Tree	Field	Fig 1b	woody	9
Slot (unpublished)	Chrysophyllum cainito	Tropical	2	7	25	0.659205	0.335228	CO2	Tree	Field	Fig 1b	woody	9
Slot (unpublished)	Chrysophyllum cainito	Tropical	3	7	25	0.951663	0.6123	CO2	Tree	Field	Fig 1b	woody	9
Slot (unpublished)	Chrysophyllum cainito	Tropical	4	7	25	0.554806	0.181866	CO2	Tree	Field	Fig 1b	woody	9
Slot (unpublished)	Chrysophyllum cainito	Tropical	5	7	25	0.66107	0.274697	CO2	Tree	Field	Fig 1b	woody	9
Slot (unpublished)	Chrysophyllum cainito	Tropical	6	7	25	0.538702	0.224962	CO2	Tree	Field	Fig 1b	woody	9
Slot (unpublished)	Chrysophyllum cainito	Tropical	7	7	25	0.780979	0.217893	CO2	Tree	Field	Fig 1b	woody	9
Slot (unpublished)	Chrysophyllum cainito	Tropical	8	7	25	0.702331	0.283414	CO2	Tree	Field	Fig 1b	woody	9
Slot (unpublished)	Chrysophyllum cainito	Tropical	9	7	25	0.780158	0.454	CO2	Tree	Field	Fig 1b	woody	9
Slot (unpublished)	Chrysophyllum cainito	Tropical	1	8	25	0.550322	0.292331	CO2	Tree	Field	Fig 1b	woody	9
Slot (unpublished)	Chrysophyllum cainito	Tropical	2	8	25	0.62443	0.317543	CO2	Tree	Field	Fig 1b	woody	9
Slot (unpublished)	Chrysophyllum cainito	Tropical	3	8	25	0.850653	0.54731	CO2	Tree	Field	Fig 1b	woody	9
Slot (unpublished)	Chrysophyllum cainito	Tropical	4	8	25	0.5116	0.167703	CO2	Tree	Field	Fig 1b	woody	9
Slot (unpublished)	Chrysophyllum cainito	Tropical	5	8	25	0.612065	0.254333	CO2	Tree	Field	Fig 1b	woody	9
Slot (unpublished)	Chrysophyllum cainito	Tropical	6	8	25	0.523038	0.218421	CO2	Tree	Field	Fig 1b	woody	9
Slot (unpublished)	Chrysophyllum cainito	Tropical	7	8	25	1.00323	0.2799	CO2	Tree	Field	Fig 1b	woody	9
Slot (unpublished)	Chrysophyllum cainito	Tropical	8	8	25	0.62452	0.252015	CO2	Tree	Field	Fig 1b	woody	9
Slot (unpublished)	Chrysophyllum cainito	Tropical	1	9	25	0.657003	0.349	CO2	Tree	Field	Fig 1b	woody	9
Slot (unpublished)	Chrysophyllum cainito	Tropical	2	9	25	0.624378	0.317517	CO2	Tree	Field	Fig 1b	woody	9
Slot (unpublished)	Chrysophyllum cainito	Tropical	3	9	25	0.907056	0.5836	CO2	Tree	Field	Fig 1b	woody	9
Slot (unpublished)	Chrysophyllum cainito	Tropical	4	9	25	0.624451	0.204695	CO2	Tree	Field	Fig 1b	woody	9
Slot (unpublished)	Chrysophyllum cainito	Tropical	6	9	25	0.545498	0.2278	CO2	Tree	Field	Fig 1b	woody	9
Slot (unpublished)	Chrysophyllum cainito	Tropical	7	9	25	0.829675	0.231479	CO2	Tree	Field	Fig 1b	woody	9
Slot (unpublished)	Chrysophyllum cainito	Tropical	8	9	25	0.584784	0.23598	CO2	Tree	Field	Fig 1b	woody	9
Slot (unpublished)	Chrysophyllum cainito	Tropical	1	10	25	0.633754	0.33665	CO2	Tree	Field	Fig 1b	woody	9
Slot (unpublished)	Chrysophyllum cainito	Tropical	2	10	25	0.68538	0.348538	CO2	Tree	Field	Fig 1b	woody	9
Slot (unpublished)	Chrysophyllum cainito	Tropical	3	10	25	0.866839	0.557724	CO2	Tree	Field	Fig 1b	woody	9
Slot (unpublished)	Chrysophyllum cainito	Tropical	4	10	25	0.478189	0.15675	CO2	Tree	Field	Fig 1b	woody	9
Slot (unpublished)	Chrysophyllum cainito	Tropical	6	10	25	0.482307	0.201411	CO2	Tree	Field	Fig 1b	woody	9
Slot (unpublished)	Chrysophyllum cainito	Tropical	7	10	25	0.848666	0.236778	CO2	Tree	Field	Fig 1b	woody	9
Slot (unpublished)	Chrysophyllum cainito	Tropical	8	10	25	0.671989	0.27117	CO2	Tree	Field	Fig 1b	woody	9
Slot (unpublished)	Chrysophyllum cainito	Tropical	6	11	25	0.497486	0.20775	CO2	Tree	Field	Fig 1b	woody	9
Slot (unpublished)	Chrysophyllum cainito	Tropical	8	11	25	0.690991	0.278838	CO2	Tree	Field	Fig 1b	woody	9
Scafaro et al 2017	Eucalyptus camaldulensis	Temperate	1	0	21.5	1	54	O2	Tree	Lab	omit	woody
Scafaro et al 2017	Eucalyptus camaldulensis	Temperate	1	0.5	21.5	0.56	30.5	O2	Tree	Lab	omit	woody
Scafaro et al 2017	Eucalyptus camaldulensis	Temperate	1	2.5	21.5	0.6	32.5	O2	Tree	Lab	omit	woody
Scafaro et al 2017	Eucalyptus camaldulensis	Temperate	1	6.5	21.5	0.5	27	O2	Tree	Lab	omit	woody
Leonardos et al 2006	Flaveria linearis	Tropical	1	0	25	1	25	CO2	Herbaceous	Lab	Fig 1a	non-woody	1
Leonardos et al 2006	Flaveria linearis	Tropical	1	1.5	25	0.9	22.5	CO2	Herbaceous	Lab	Fig 1a	non-woody	1
Leonardos et al 2006	Flaveria linearis	Tropical	1	7.5	25	0.8	20	CO2	Herbaceous	Lab	Fig 1a	non-woody	1
Sitch (unpublished)	Forsythia	Temperate	1	0	17.6	1	0.798854	CO2	Bush	Field	Fig 1b	woody	6
Sitch (unpublished)	Forsythia	Temperate	2	0	18.4	1	0.709052	CO2	Bush	Field	Fig 1b	woody	6
Sitch (unpublished)	Forsythia	Temperate	3	0	16.4	1	0.538156	CO2	Bush	Field	Fig 1b	woody	6
Sitch (unpublished)	Forsythia	Temperate	4	0	17.9	1	0.571567	CO2	Bush	Field	Fig 1b	woody	6
Sitch (unpublished)	Forsythia	Temperate	5	0	18.9	1	0.540232	CO2	Bush	Field	Fig 1b	woody	6
Sitch (unpublished)	Forsythia	Temperate	6	0	18.4	1	0.59587	CO2	Bush	Field	Fig 1b	woody	6
Sitch (unpublished)	Forsythia	Temperate	1	1	17.6	0.992423	0.792801	CO2	Bush	Field	Fig 1b	woody	6
Sitch (unpublished)	Forsythia	Temperate	2	1	18.4	0.984228	0.697869	CO2	Bush	Field	Fig 1b	woody	6
Sitch (unpublished)	Forsythia	Temperate	3	1	16.4	0.982327	0.528646	CO2	Bush	Field	Fig 1b	woody	6
Sitch (unpublished)	Forsythia	Temperate	4	1	17.9	0.995562	0.569031	CO2	Bush	Field	Fig 1b	woody	6
Sitch (unpublished)	Forsythia	Temperate	5	1	18.9	1.00005	0.54026	CO2	Bush	Field	Fig 1b	woody	6
Sitch (unpublished)	Forsythia	Temperate	6	1	18.4	1.03494	0.616687	CO2	Bush	Field	Fig 1b	woody	6
Sitch (unpublished)	Forsythia	Temperate	1	2	17.6	0.966745	0.772288	CO2	Bush	Field	Fig 1b	woody	6
Sitch (unpublished)	Forsythia	Temperate	2	2	18.4	0.952444	0.675332	CO2	Bush	Field	Fig 1b	woody	6
Sitch (unpublished)	Forsythia	Temperate	3	2	16.4	1.0062	0.541493	CO2	Bush	Field	Fig 1b	woody	6
Sitch (unpublished)	Forsythia	Temperate	4	2	17.9	0.980875	0.560636	CO2	Bush	Field	Fig 1b	woody	6
Sitch (unpublished)	Forsythia	Temperate	5	2	18.9	0.914938	0.494278	CO2	Bush	Field	Fig 1b	woody	6
Sitch (unpublished)	Forsythia	Temperate	6	2	18.4	1.02343	0.609832	CO2	Bush	Field	Fig 1b	woody	6
Sitch (unpublished)	Forsythia	Temperate	1	3	17.6	0.907528	0.724982	CO2	Bush	Field	Fig 1b	woody	6
Sitch (unpublished)	Forsythia	Temperate	2	3	18.4	0.934467	0.662586	CO2	Bush	Field	Fig 1b	woody	6
Sitch (unpublished)	Forsythia	Temperate	3	3	16.4	1.0259	0.552093	CO2	Bush	Field	Fig 1b	woody	6
Sitch (unpublished)	Forsythia	Temperate	4	3	17.9	1.00027	0.571721	CO2	Bush	Field	Fig 1b	woody	6
Sitch (unpublished)	Forsythia	Temperate	5	3	18.9	0.815835	0.44074	CO2	Bush	Field	Fig 1b	woody	6
Sitch (unpublished)	Forsythia	Temperate	6	3	18.4	0.975913	0.581517	CO2	Bush	Field	Fig 1b	woody	6
Sitch (unpublished)	Forsythia	Temperate	1	4	17.6	0.878399	0.701713	CO2	Bush	Field	Fig 1b	woody	6
Sitch (unpublished)	Forsythia	Temperate	2	4	18.4	0.934794	0.662817	CO2	Bush	Field	Fig 1b	woody	6
Sitch (unpublished)	Forsythia	Temperate	3	4	16.4	1.04504	0.562396	CO2	Bush	Field	Fig 1b	woody	6
Sitch (unpublished)	Forsythia	Temperate	4	4	17.9	0.968394	0.553502	CO2	Bush	Field	Fig 1b	woody	6
Sitch (unpublished)	Forsythia	Temperate	5	4	18.9	0.778494	0.420567	CO2	Bush	Field	Fig 1b	woody	6
Sitch (unpublished)	Forsythia	Temperate	6	4	18.4	0.899733	0.536124	CO2	Bush	Field	Fig 1b	woody	6
Sitch (unpublished)	Forsythia	Temperate	1	5	17.6	0.856543	0.684253	CO2	Bush	Field	Fig 1b	woody	6
Sitch (unpublished)	Forsythia	Temperate	2	5	18.4	0.941959	0.667898	CO2	Bush	Field	Fig 1b	woody	6
Sitch (unpublished)	Forsythia	Temperate	3	5	16.4	1.00814	0.542534	CO2	Bush	Field	Fig 1b	woody	6
Sitch (unpublished)	Forsythia	Temperate	4	5	17.9	0.936867	0.535482	CO2	Bush	Field	Fig 1b	woody	6
Sitch (unpublished)	Forsythia	Temperate	5	5	18.9	0.749928	0.405135	CO2	Bush	Field	Fig 1b	woody	6
Sitch (unpublished)	Forsythia	Temperate	6	5	18.4	0.816704	0.486649	CO2	Bush	Field	Fig 1b	woody	6
Sitch (unpublished)	Forsythia	Temperate	1	6	17.6	0.829708	0.662815	CO2	Bush	Field	Fig 1b	woody	6
Sitch (unpublished)	Forsythia	Temperate	2	6	18.4	0.950655	0.674064	CO2	Bush	Field	Fig 1b	woody	6
Sitch (unpublished)	Forsythia	Temperate	3	6	16.4	0.981941	0.528438	CO2	Bush	Field	Fig 1b	woody	6
Sitch (unpublished)	Forsythia	Temperate	4	6	17.9	0.864465	0.4941	CO2	Bush	Field	Fig 1b	woody	6
Sitch (unpublished)	Forsythia	Temperate	5	6	18.9	0.702197	0.379349	CO2	Bush	Field	Fig 1b	woody	6
Sitch (unpublished)	Forsythia	Temperate	6	6	18.4	0.762696	0.454467	CO2	Bush	Field	Fig 1b	woody	6
Sitch (unpublished)	Forsythia	Temperate	1	7	17.6	0.816173	0.652003	CO2	Bush	Field	Fig 1b	woody	6
Sitch (unpublished)	Forsythia	Temperate	2	7	18.4	0.933919	0.662197	CO2	Bush	Field	Fig 1b	woody	6
Sitch (unpublished)	Forsythia	Temperate	3	7	16.4	0.970288	0.522167	CO2	Bush	Field	Fig 1b	woody	6
Sitch (unpublished)	Forsythia	Temperate	4	7	17.9	0.841801	0.481146	CO2	Bush	Field	Fig 1b	woody	6
Sitch (unpublished)	Forsythia	Temperate	5	7	18.9	0.656051	0.35442	CO2	Bush	Field	Fig 1b	woody	6
Sitch (unpublished)	Forsythia	Temperate	6	7	18.4	0.700175	0.417213	CO2	Bush	Field	Fig 1b	woody	6
Sitch (unpublished)	Forsythia	Temperate	1	8	17.6	0.790819	0.631749	CO2	Bush	Field	Fig 1b	woody	6
Sitch (unpublished)	Forsythia	Temperate	2	8	18.4	0.92686	0.657192	CO2	Bush	Field	Fig 1b	woody	6
Sitch (unpublished)	Forsythia	Temperate	3	8	16.4	0.947793	0.510061	CO2	Bush	Field	Fig 1b	woody	6
Sitch (unpublished)	Forsythia	Temperate	4	8	17.9	0.770364	0.440315	CO2	Bush	Field	Fig 1b	woody	6
Sitch (unpublished)	Forsythia	Temperate	5	8	18.9	0.654226	0.353434	CO2	Bush	Field	Fig 1b	woody	6
Sitch (unpublished)	Forsythia	Temperate	6	8	18.4	0.681463	0.406063	CO2	Bush	Field	Fig 1b	woody	6
Sitch (unpublished)	Forsythia	Temperate	1	9	17.6	0.776672	0.620447	CO2	Bush	Field	Fig 1b	woody	6
Sitch (unpublished)	Forsythia	Temperate	2	9	18.4	0.87907	0.623306	CO2	Bush	Field	Fig 1b	woody	6
Sitch (unpublished)	Forsythia	Temperate	3	9	16.4	0.912933	0.491301	CO2	Bush	Field	Fig 1b	woody	6
Sitch (unpublished)	Forsythia	Temperate	4	9	17.9	0.718212	0.410506	CO2	Bush	Field	Fig 1b	woody	6
Sitch (unpublished)	Forsythia	Temperate	5	9	18.9	0.648401	0.350287	CO2	Bush	Field	Fig 1b	woody	6
Sitch (unpublished)	Forsythia	Temperate	6	9	18.4	0.664716	0.396084	CO2	Bush	Field	Fig 1b	woody	6
Sitch (unpublished)	Forsythia	Temperate	1	10	17.6	0.784916	0.627034	CO2	Bush	Field	Fig 1b	woody	6
Sitch (unpublished)	Forsythia	Temperate	2	10	18.4	0.833753	0.591174	CO2	Bush	Field	Fig 1b	woody	6
Sitch (unpublished)	Forsythia	Temperate	3	10	16.4	0.903795	0.486383	CO2	Bush	Field	Fig 1b	woody	6
Sitch (unpublished)	Forsythia	Temperate	4	10	17.9	0.654909	0.374324	CO2	Bush	Field	Fig 1b	woody	6
Sitch (unpublished)	Forsythia	Temperate	5	10	18.9	0.619145	0.334481	CO2	Bush	Field	Fig 1b	woody	6
Sitch (unpublished)	Forsythia	Temperate	6	10	18.4	0.646182	0.38504	CO2	Bush	Field	Fig 1b	woody	6
Bunce 2007	Glycine max	Tropical	1	0	20	1	1.2	CO2	Herbaceous	Lab	Fig 1a	non-woody	6
Bunce 2007	Glycine max	Tropical	2	0	25	1	1.8	CO2	Herbaceous	Lab	Fig 1a	non-woody	6
Bunce 2007	Glycine max	Tropical	3	0	30	1	3	CO2	Herbaceous	Lab	Fig 1a	non-woody	6
Bunce 2007	Glycine max	Tropical	4	0	35	1	4.2	CO2	Herbaceous	Lab	Fig 1a	non-woody	6
Bunce 2007	Glycine max	Tropical	5	0	20	1	1.7	CO2	Herbaceous	Lab	Fig 1a	non-woody	6
Bunce 2007	Glycine max	Tropical	6	0	30	1	1.7	CO2	Herbaceous	Lab	Fig 1a	non-woody	6
Bunce 2007	Glycine max	Tropical	1	8	20	1.08	1.3	CO2	Herbaceous	Lab	Fig 1a	non-woody	6
Bunce 2007	Glycine max	Tropical	2	8	25	1.17	2.1	CO2	Herbaceous	Lab	Fig 1a	non-woody	6
Bunce 2007	Glycine max	Tropical	3	8	30	0.77	2.3	CO2	Herbaceous	Lab	Fig 1a	non-woody	6
Bunce 2007	Glycine max	Tropical	4	8	35	0.55	2.3	CO2	Herbaceous	Lab	Fig 1a	non-woody	6
Bunce 2007	Glycine max	Tropical	5	8	20	0.94	1.6	CO2	Herbaceous	Lab	Fig 1a	non-woody	6
Bunce 2007	Glycine max	Tropical	6	8	30	1	1.7	CO2	Herbaceous	Lab	Fig 1a	non-woody	6
Gessler et al 2017	Gossypium	Temperate	1	0	19	1	38.5	CO2	Bush	Lab	Fig 1a	woody	1
Gessler et al 2017	Gossypium	Temperate	1	6	19	0.52	20	CO2	Bush	Lab	Fig 1a	woody	1
Gessler et al 2017	Gossypium	Temperate	1	12	19	0.73	28	CO2	Bush	Lab	Fig 1a	woody	1
Lehmann et al 2016	Halimium halimifolium	Temperate	1	0	15	1	42	CO2	Herbaceous	Lab	Fig 1a	non-woody	1
Lehmann et al 2016	Halimium halimifolium	Temperate	1	1	15	0.79	33	CO2	Herbaceous	Lab	Fig 1a	non-woody	1
Lehmann et al 2016	Halimium halimifolium	Temperate	1	1.5	15	0.9	38	CO2	Herbaceous	Lab	Fig 1a	non-woody	1
Lehmann et al 2016	Halimium halimifolium	Temperate	1	2.5	15	0.62	26	CO2	Herbaceous	Lab	Fig 1a	non-woody	1
Lehmann et al 2016	Halimium halimifolium	Temperate	1	11.5	15	0.38	16	CO2	Herbaceous	Lab	Fig 1a	non-woody	1
Bruhn (unpublished)	Hedera helix	Temperate	1	0	17.8	1	1.19495	CO2	Vine	Field	Fig 1b	woody	2
Bruhn (unpublished)	Hedera helix	Temperate	2	0	19.8	1	0.504456	CO2	Vine	Field	Fig 1b	woody	2
Bruhn (unpublished)	Hedera helix	Temperate	1	1	17.8	1.02127	1.22036	CO2	Vine	Field	Fig 1b	woody	2
Bruhn (unpublished)	Hedera helix	Temperate	2	1	19.8	1.13678	0.573456	CO2	Vine	Field	Fig 1b	woody	2
Bruhn (unpublished)	Hedera helix	Temperate	1	2	17.8	0.984712	1.17668	CO2	Vine	Field	Fig 1b	woody	2
Bruhn (unpublished)	Hedera helix	Temperate	2	2	19.8	1.09335	0.551548	CO2	Vine	Field	Fig 1b	woody	2
Bruhn (unpublished)	Hedera helix	Temperate	1	3	17.8	0.772331	0.922895	CO2	Vine	Field	Fig 1b	woody	2
Bruhn (unpublished)	Hedera helix	Temperate	2	3	19.8	0.925297	0.466771	CO2	Vine	Field	Fig 1b	woody	2
Bruhn (unpublished)	Hedera helix	Temperate	1	4	17.8	0.713443	0.852528	CO2	Vine	Field	Fig 1b	woody	2
Bruhn (unpublished)	Hedera helix	Temperate	2	4	19.8	0.878962	0.443397	CO2	Vine	Field	Fig 1b	woody	2
Bruhn (unpublished)	Hedera helix	Temperate	1	5	17.8	0.708809	0.84699	CO2	Vine	Field	Fig 1b	woody	2
Bruhn (unpublished)	Hedera helix	Temperate	2	5	19.8	0.87874	0.443285	CO2	Vine	Field	Fig 1b	woody	2
Bruhn (unpublished)	Hedera helix	Temperate	1	6	17.8	0.622324	0.743646	CO2	Vine	Field	Fig 1b	woody	2
Bruhn (unpublished)	Hedera helix	Temperate	2	6	19.8	0.851624	0.429606	CO2	Vine	Field	Fig 1b	woody	2
Bruhn (unpublished)	Hedera helix	Temperate	1	7	17.8	0.598049	0.714637	CO2	Vine	Field	Fig 1b	woody	2
Bruhn (unpublished)	Hedera helix	Temperate	2	7	19.8	0.866652	0.437187	CO2	Vine	Field	Fig 1b	woody	2
Bruhn (unpublished)	Hedera helix	Temperate	1	8	17.8	0.578068	0.690761	CO2	Vine	Field	Fig 1b	woody	2
Bruhn (unpublished)	Hedera helix	Temperate	2	8	19.8	0.872545	0.44016	CO2	Vine	Field	Fig 1b	woody	2
Bruhn (unpublished)	Hedera helix	Temperate	1	9	17.8	0.437495	0.522785	CO2	Vine	Field	Fig 1b	woody	2
Bruhn (unpublished)	Hedera helix	Temperate	2	9	19.8	0.762332	0.384563	CO2	Vine	Field	Fig 1b	woody	2
Bruhn (unpublished)	Hedera helix	Temperate	2	10	19.8	0.779148	0.393046	CO2	Vine	Field	Fig 1b	woody	2
Newman (unpublished)	Heliconia	Tropical	1	0	24	1	0.278796	CO2	Herbaceous	Field	Fig 1b	non-woody	3
Newman (unpublished)	Heliconia	Tropical	2	0	24	1	0.224	CO2	Herbaceous	Field	Fig 1b	non-woody	3
Newman (unpublished)	Heliconia	Tropical	3	0	24	1	0.184	CO2	Herbaceous	Field	Fig 1b	non-woody	3
Newman (unpublished)	Heliconia	Tropical	1	1	24	1.00256	0.279511	CO2	Herbaceous	Field	Fig 1b	non-woody	3
Newman (unpublished)	Heliconia	Tropical	2	1	24	1.14174	0.25575	CO2	Herbaceous	Field	Fig 1b	non-woody	3
Newman (unpublished)	Heliconia	Tropical	3	1	24	0.980072	0.180333	CO2	Herbaceous	Field	Fig 1b	non-woody	3
Newman (unpublished)	Heliconia	Tropical	1	2	24	1.06965	0.298214	CO2	Herbaceous	Field	Fig 1b	non-woody	3
Newman (unpublished)	Heliconia	Tropical	2	2	24	1	0.224	CO2	Herbaceous	Field	Fig 1b	non-woody	3
Newman (unpublished)	Heliconia	Tropical	3	2	24	0.856884	0.157667	CO2	Herbaceous	Field	Fig 1b	non-woody	3
Newman (unpublished)	Heliconia	Tropical	1	3	24	0.937441	0.261355	CO2	Herbaceous	Field	Fig 1b	non-woody	3
Newman (unpublished)	Heliconia	Tropical	2	3	24	0.737351	0.165167	CO2	Herbaceous	Field	Fig 1b	non-woody	3
Newman (unpublished)	Heliconia	Tropical	3	3	24	0.74529	0.137133	CO2	Herbaceous	Field	Fig 1b	non-woody	3
Newman (unpublished)	Heliconia	Tropical	1	4	24	0.594735	0.16581	CO2	Herbaceous	Field	Fig 1b	non-woody	3
Newman (unpublished)	Heliconia	Tropical	2	4	24	0.69122	0.154833	CO2	Herbaceous	Field	Fig 1b	non-woody	3
Newman (unpublished)	Heliconia	Tropical	3	4	24	0.649547	0.119517	CO2	Herbaceous	Field	Fig 1b	non-woody	3
Newman (unpublished)	Heliconia	Tropical	1	5	24	0.507857	0.141589	CO2	Herbaceous	Field	Fig 1b	non-woody	3
Newman (unpublished)	Heliconia	Tropical	2	5	24	0.856399	0.191833	CO2	Herbaceous	Field	Fig 1b	non-woody	3
Newman (unpublished)	Heliconia	Tropical	3	5	24	0.703804	0.1295	CO2	Herbaceous	Field	Fig 1b	non-woody	3
Newman (unpublished)	Heliconia	Tropical	1	6	24	0.559847	0.156083	CO2	Herbaceous	Field	Fig 1b	non-woody	3
Newman (unpublished)	Heliconia	Tropical	2	6	24	0.77381	0.173333	CO2	Herbaceous	Field	Fig 1b	non-woody	3
Newman (unpublished)	Heliconia	Tropical	3	6	24	0.595652	0.1096	CO2	Herbaceous	Field	Fig 1b	non-woody	3
Newman (unpublished)	Heliconia	Tropical	1	7	24	0.62463	0.174145	CO2	Herbaceous	Field	Fig 1b	non-woody	3
Newman (unpublished)	Heliconia	Tropical	2	7	24	0.797619	0.178667	CO2	Herbaceous	Field	Fig 1b	non-woody	3
Newman (unpublished)	Heliconia	Tropical	3	7	24	0.442301	0.0813833	CO2	Herbaceous	Field	Fig 1b	non-woody	3
Newman (unpublished)	Heliconia	Tropical	1	8	24	0.637689	0.177785	CO2	Herbaceous	Field	Fig 1b	non-woody	3
Newman (unpublished)	Heliconia	Tropical	2	8	24	0.735119	0.164667	CO2	Herbaceous	Field	Fig 1b	non-woody	3
Newman (unpublished)	Heliconia	Tropical	3	8	24	0.449004	0.0826167	CO2	Herbaceous	Field	Fig 1b	non-woody	3
Newman (unpublished)	Heliconia	Tropical	1	9	24	0.498417	0.138957	CO2	Herbaceous	Field	Fig 1b	non-woody	3
Newman (unpublished)	Heliconia	Tropical	2	9	24	0.606473	0.13585	CO2	Herbaceous	Field	Fig 1b	non-woody	3
Newman (unpublished)	Heliconia	Tropical	3	9	24	0.428714	0.0788833	CO2	Herbaceous	Field	Fig 1b	non-woody	3
Newman (unpublished)	Heliconia	Tropical	1	10	24	0.501856	0.139916	CO2	Herbaceous	Field	Fig 1b	non-woody	3
Newman (unpublished)	Heliconia	Tropical	2	10	24	0.750744	0.168167	CO2	Herbaceous	Field	Fig 1b	non-woody	3
Newman (unpublished)	Heliconia	Tropical	3	10	24	0.504801	0.0928833	CO2	Herbaceous	Field	Fig 1b	non-woody	3
Newman (unpublished)	Heliconia	Tropical	1	11	24	0.432388	0.120548	CO2	Herbaceous	Field	Fig 1b	non-woody	3
Newman (unpublished)	Heliconia	Tropical	2	11	24	0.685268	0.1535	CO2	Herbaceous	Field	Fig 1b	non-woody	3
Newman (unpublished)	Heliconia	Tropical	3	11	24	0.516848	0.0951	CO2	Herbaceous	Field	Fig 1b	non-woody	3
Newman (unpublished)	Heliconia	Tropical	1	12	24	0.423535	0.11808	CO2	Herbaceous	Field	Fig 1b	non-woody	3
Newman (unpublished)	Heliconia	Tropical	2	12	24	0.513393	0.115	CO2	Herbaceous	Field	Fig 1b	non-woody	3
Newman (unpublished)	Heliconia	Tropical	3	12	24	0.462772	0.08515	CO2	Herbaceous	Field	Fig 1b	non-woody	3
Farrar & Farrar 1985	Hordeum distichum	Temperate	1	0	18	1	0.699	CO2	Herbaceous	Lab	Fig 1a	non-woody	1
Farrar & Farrar 1985	Hordeum distichum	Temperate	1	7.5	18	0.87	0.609	CO2	Herbaceous	Lab	Fig 1a	non-woody	1
Baysdorfer et al 1987	Hordeum vulgare	Temperate	1	0	20	1	62	CO2	Herbaceous	Lab	Fig 1a	non-woody	1
Baysdorfer et al 1987	Hordeum vulgare	Temperate	1	0.5	20	0.77	47.5	CO2	Herbaceous	Lab	Fig 1a	non-woody	1
Baysdorfer et al 1987	Hordeum vulgare	Temperate	1	1.5	20	0.69	43	CO2	Herbaceous	Lab	Fig 1a	non-woody	1
Baysdorfer et al 1987	Hordeum vulgare	Temperate	1	2.5	20	0.69	43	CO2	Herbaceous	Lab	Fig 1a	non-woody	1
Baysdorfer et al 1987	Hordeum vulgare	Temperate	1	3.5	20	0.6	37	CO2	Herbaceous	Lab	Fig 1a	non-woody	1
Baysdorfer et al 1987	Hordeum vulgare	Temperate	1	4.5	20	0.53	33	CO2	Herbaceous	Lab	Fig 1a	non-woody	1
Baysdorfer et al 1987	Hordeum vulgare	Temperate	1	5.5	20	0.49	30.5	CO2	Herbaceous	Lab	Fig 1a	non-woody	1
Baysdorfer et al 1987	Hordeum vulgare	Temperate	1	6.5	20	0.47	29	CO2	Herbaceous	Lab	Fig 1a	non-woody	1
Baysdorfer et al 1987	Hordeum vulgare	Temperate	1	7.5	20	0.4	25	CO2	Herbaceous	Lab	Fig 1a	non-woody	1
Baysdorfer et al 1987	Hordeum vulgare	Temperate	1	8.5	20	0.37	23	CO2	Herbaceous	Lab	Fig 1a	non-woody	1
Baysdorfer et al 1987	Hordeum vulgare	Temperate	1	9.5	20	0.3	18.5	CO2	Herbaceous	Lab	Fig 1a	non-woody	1
Baysdorfer et al 1987	Hordeum vulgare	Temperate	1	10.5	20	0.32	20	CO2	Herbaceous	Lab	Fig 1a	non-woody	1
Baysdorfer et al 1987	Hordeum vulgare	Temperate	1	11.5	20	0.32	20	CO2	Herbaceous	Lab	Fig 1a	non-woody	1
Newman (unpublished)	Inga marginata	Tropical	1	0	22	1	0.712	CO2	Tree	Field	Fig 1b	woody	8
Newman (unpublished)	Inga marginata	Tropical	2	0	22	1	0.644	CO2	Tree	Field	Fig 1b	woody	8
Newman (unpublished)	Inga marginata	Tropical	3	0	22	1	0.672	CO2	Tree	Field	Fig 1b	woody	8
Newman (unpublished)	Inga marginata	Tropical	4	0	18	1	0.710269	CO2	Tree	Field	Fig 1b	woody	8
Newman (unpublished)	Inga marginata	Tropical	5	0	18	1	0.803599	CO2	Tree	Field	Fig 1b	woody	8
Newman (unpublished)	Inga marginata	Tropical	6	0	23	1	0.867878	CO2	Tree	Field	Fig 1b	woody	8
Newman (unpublished)	Inga marginata	Tropical	7	0	23	1	1.35082	CO2	Tree	Field	Fig 1b	woody	8
Newman (unpublished)	Inga marginata	Tropical	8	0	23	1	0.645681	CO2	Tree	Field	Fig 1b	woody	8
Newman (unpublished)	Inga marginata	Tropical	1	1	22	0.934691	0.6655	CO2	Tree	Field	Fig 1b	woody	8
Newman (unpublished)	Inga marginata	Tropical	2	1	22	1.02329	0.659	CO2	Tree	Field	Fig 1b	woody	8
Newman (unpublished)	Inga marginata	Tropical	3	1	22	0.9375	0.63	CO2	Tree	Field	Fig 1b	woody	8
Newman (unpublished)	Inga marginata	Tropical	4	1	18	0.99424	0.706178	CO2	Tree	Field	Fig 1b	woody	8
Newman (unpublished)	Inga marginata	Tropical	5	1	18	0.912941	0.733639	CO2	Tree	Field	Fig 1b	woody	8
Newman (unpublished)	Inga marginata	Tropical	6	1	23	1.02049	0.885663	CO2	Tree	Field	Fig 1b	woody	8
Newman (unpublished)	Inga marginata	Tropical	7	1	23	0.935233	1.26333	CO2	Tree	Field	Fig 1b	woody	8
Newman (unpublished)	Inga marginata	Tropical	8	1	23	0.967815	0.6249	CO2	Tree	Field	Fig 1b	woody	8
Newman (unpublished)	Inga marginata	Tropical	1	2	22	0.949672	0.676167	CO2	Tree	Field	Fig 1b	woody	8
Newman (unpublished)	Inga marginata	Tropical	2	2	22	0.977226	0.629333	CO2	Tree	Field	Fig 1b	woody	8
Newman (unpublished)	Inga marginata	Tropical	3	2	22	0.923363	0.6205	CO2	Tree	Field	Fig 1b	woody	8
Newman (unpublished)	Inga marginata	Tropical	4	2	18	0.996902	0.708068	CO2	Tree	Field	Fig 1b	woody	8
Newman (unpublished)	Inga marginata	Tropical	5	2	18	1.15	0.924135	CO2	Tree	Field	Fig 1b	woody	8
Newman (unpublished)	Inga marginata	Tropical	6	2	23	1.03309	0.896593	CO2	Tree	Field	Fig 1b	woody	8
Newman (unpublished)	Inga marginata	Tropical	7	2	23	0.838147	1.13218	CO2	Tree	Field	Fig 1b	woody	8
Newman (unpublished)	Inga marginata	Tropical	8	2	23	0.923466	0.596264	CO2	Tree	Field	Fig 1b	woody	8
Newman (unpublished)	Inga marginata	Tropical	1	3	22	0.873361	0.621833	CO2	Tree	Field	Fig 1b	woody	8
Newman (unpublished)	Inga marginata	Tropical	2	3	22	0.917184	0.590667	CO2	Tree	Field	Fig 1b	woody	8
Newman (unpublished)	Inga marginata	Tropical	3	3	22	0.909474	0.611167	CO2	Tree	Field	Fig 1b	woody	8
Newman (unpublished)	Inga marginata	Tropical	4	3	18	0.972126	0.690471	CO2	Tree	Field	Fig 1b	woody	8
Newman (unpublished)	Inga marginata	Tropical	5	3	18	0.90453	0.72688	CO2	Tree	Field	Fig 1b	woody	8
Newman (unpublished)	Inga marginata	Tropical	6	3	23	1.05515	0.915739	CO2	Tree	Field	Fig 1b	woody	8
Newman (unpublished)	Inga marginata	Tropical	7	3	23	0.790038	1.0672	CO2	Tree	Field	Fig 1b	woody	8
Newman (unpublished)	Inga marginata	Tropical	8	3	23	0.894762	0.577731	CO2	Tree	Field	Fig 1b	woody	8
Newman (unpublished)	Inga marginata	Tropical	1	4	22	0.823502	0.586333	CO2	Tree	Field	Fig 1b	woody	8
Newman (unpublished)	Inga marginata	Tropical	2	4	22	0.907609	0.5845	CO2	Tree	Field	Fig 1b	woody	8
Newman (unpublished)	Inga marginata	Tropical	3	4	22	0.830357	0.558	CO2	Tree	Field	Fig 1b	woody	8
Newman (unpublished)	Inga marginata	Tropical	4	4	18	0.909551	0.646026	CO2	Tree	Field	Fig 1b	woody	8
Newman (unpublished)	Inga marginata	Tropical	5	4	18	0.879471	0.706742	CO2	Tree	Field	Fig 1b	woody	8
Newman (unpublished)	Inga marginata	Tropical	6	4	23	0.88759	0.77032	CO2	Tree	Field	Fig 1b	woody	8
Newman (unpublished)	Inga marginata	Tropical	7	4	23	0.724637	0.978854	CO2	Tree	Field	Fig 1b	woody	8
Newman (unpublished)	Inga marginata	Tropical	8	4	23	0.893171	0.576704	CO2	Tree	Field	Fig 1b	woody	8
Newman (unpublished)	Inga marginata	Tropical	1	5	22	0.673689	0.479667	CO2	Tree	Field	Fig 1b	woody	8
Newman (unpublished)	Inga marginata	Tropical	2	5	22	0.837474	0.539333	CO2	Tree	Field	Fig 1b	woody	8
Newman (unpublished)	Inga marginata	Tropical	3	5	22	0.761409	0.511667	CO2	Tree	Field	Fig 1b	woody	8
Newman (unpublished)	Inga marginata	Tropical	4	5	18	0.917647	0.651776	CO2	Tree	Field	Fig 1b	woody	8
Newman (unpublished)	Inga marginata	Tropical	5	5	18	0.992277	0.797393	CO2	Tree	Field	Fig 1b	woody	8
Newman (unpublished)	Inga marginata	Tropical	6	5	23	0.869631	0.754733	CO2	Tree	Field	Fig 1b	woody	8
Newman (unpublished)	Inga marginata	Tropical	7	5	23	0.678591	0.916654	CO2	Tree	Field	Fig 1b	woody	8
Newman (unpublished)	Inga marginata	Tropical	8	5	23	0.921212	0.594809	CO2	Tree	Field	Fig 1b	woody	8
Newman (unpublished)	Inga marginata	Tropical	1	6	22	0.631788	0.449833	CO2	Tree	Field	Fig 1b	woody	8
Newman (unpublished)	Inga marginata	Tropical	2	6	22	0.777174	0.5005	CO2	Tree	Field	Fig 1b	woody	8
Newman (unpublished)	Inga marginata	Tropical	3	6	22	0.859623	0.577667	CO2	Tree	Field	Fig 1b	woody	8
Newman (unpublished)	Inga marginata	Tropical	4	6	18	0.840631	0.597074	CO2	Tree	Field	Fig 1b	woody	8
Newman (unpublished)	Inga marginata	Tropical	5	6	18	1.01926	0.819075	CO2	Tree	Field	Fig 1b	woody	8
Newman (unpublished)	Inga marginata	Tropical	6	6	23	0.854923	0.741969	CO2	Tree	Field	Fig 1b	woody	8
Newman (unpublished)	Inga marginata	Tropical	7	6	23	0.648163	0.875551	CO2	Tree	Field	Fig 1b	woody	8
Newman (unpublished)	Inga marginata	Tropical	8	6	23	0.938777	0.60615	CO2	Tree	Field	Fig 1b	woody	8
Newman (unpublished)	Inga marginata	Tropical	1	7	22	0.63132	0.4495	CO2	Tree	Field	Fig 1b	woody	8
Newman (unpublished)	Inga marginata	Tropical	2	7	22	0.757505	0.487833	CO2	Tree	Field	Fig 1b	woody	8
Newman (unpublished)	Inga marginata	Tropical	3	7	22	0.924851	0.6215	CO2	Tree	Field	Fig 1b	woody	8
Newman (unpublished)	Inga marginata	Tropical	4	7	18	0.837902	0.595135	CO2	Tree	Field	Fig 1b	woody	8
Newman (unpublished)	Inga marginata	Tropical	5	7	18	0.831923	0.668533	CO2	Tree	Field	Fig 1b	woody	8
Newman (unpublished)	Inga marginata	Tropical	6	7	23	0.852396	0.739775	CO2	Tree	Field	Fig 1b	woody	8
Newman (unpublished)	Inga marginata	Tropical	7	7	23	0.645844	0.872419	CO2	Tree	Field	Fig 1b	woody	8
Newman (unpublished)	Inga marginata	Tropical	8	7	23	0.925999	0.5979	CO2	Tree	Field	Fig 1b	woody	8
Newman (unpublished)	Inga marginata	Tropical	1	8	22	0.661049	0.470667	CO2	Tree	Field	Fig 1b	woody	8
Newman (unpublished)	Inga marginata	Tropical	2	8	22	0.807971	0.520333	CO2	Tree	Field	Fig 1b	woody	8
Newman (unpublished)	Inga marginata	Tropical	3	8	22	0.793899	0.5335	CO2	Tree	Field	Fig 1b	woody	8
Newman (unpublished)	Inga marginata	Tropical	4	8	18	0.833855	0.592261	CO2	Tree	Field	Fig 1b	woody	8
Newman (unpublished)	Inga marginata	Tropical	5	8	18	0.860719	0.691673	CO2	Tree	Field	Fig 1b	woody	8
Newman (unpublished)	Inga marginata	Tropical	6	8	23	0.849327	0.737112	CO2	Tree	Field	Fig 1b	woody	8
Newman (unpublished)	Inga marginata	Tropical	7	8	23	0.642995	0.86857	CO2	Tree	Field	Fig 1b	woody	8
Newman (unpublished)	Inga marginata	Tropical	8	8	23	0.899454	0.580761	CO2	Tree	Field	Fig 1b	woody	8
Newman (unpublished)	Inga marginata	Tropical	1	9	22	0.588717	0.419167	CO2	Tree	Field	Fig 1b	woody	8
Newman (unpublished)	Inga marginata	Tropical	2	9	22	0.782091	0.503667	CO2	Tree	Field	Fig 1b	woody	8
Newman (unpublished)	Inga marginata	Tropical	3	9	22	0.717758	0.482333	CO2	Tree	Field	Fig 1b	woody	8
Newman (unpublished)	Inga marginata	Tropical	4	9	18	0.857651	0.609163	CO2	Tree	Field	Fig 1b	woody	8
Newman (unpublished)	Inga marginata	Tropical	5	9	18	0.81155	0.652161	CO2	Tree	Field	Fig 1b	woody	8
Newman (unpublished)	Inga marginata	Tropical	6	9	23	0.892891	0.77492	CO2	Tree	Field	Fig 1b	woody	8
Newman (unpublished)	Inga marginata	Tropical	7	9	23	0.647215	0.87427	CO2	Tree	Field	Fig 1b	woody	8
Newman (unpublished)	Inga marginata	Tropical	8	9	23	0.87186	0.562943	CO2	Tree	Field	Fig 1b	woody	8
Newman (unpublished)	Inga marginata	Tropical	1	10	22	0.573268	0.408167	CO2	Tree	Field	Fig 1b	woody	8
Newman (unpublished)	Inga marginata	Tropical	2	10	22	0.738095	0.475333	CO2	Tree	Field	Fig 1b	woody	8
Newman (unpublished)	Inga marginata	Tropical	3	10	22	0.737847	0.495833	CO2	Tree	Field	Fig 1b	woody	8
Newman (unpublished)	Inga marginata	Tropical	4	10	18	0.797917	0.566735	CO2	Tree	Field	Fig 1b	woody	8
Newman (unpublished)	Inga marginata	Tropical	5	10	18	0.678804	0.545486	CO2	Tree	Field	Fig 1b	woody	8
Newman (unpublished)	Inga marginata	Tropical	6	10	23	0.904724	0.78519	CO2	Tree	Field	Fig 1b	woody	8
Newman (unpublished)	Inga marginata	Tropical	7	10	23	0.661973	0.894206	CO2	Tree	Field	Fig 1b	woody	8
Newman (unpublished)	Inga marginata	Tropical	8	10	23	0.849209	0.548318	CO2	Tree	Field	Fig 1b	woody	8
Newman (unpublished)	Inga marginata	Tropical	1	11	22	0.580056	0.413	CO2	Tree	Field	Fig 1b	woody	8
Newman (unpublished)	Inga marginata	Tropical	2	11	22	0.759576	0.489167	CO2	Tree	Field	Fig 1b	woody	8
Newman (unpublished)	Inga marginata	Tropical	3	11	22	0.693452	0.466	CO2	Tree	Field	Fig 1b	woody	8
Newman (unpublished)	Inga marginata	Tropical	4	11	18	0.781712	0.555225	CO2	Tree	Field	Fig 1b	woody	8
Newman (unpublished)	Inga marginata	Tropical	5	11	18	0.785206	0.630991	CO2	Tree	Field	Fig 1b	woody	8
Newman (unpublished)	Inga marginata	Tropical	6	11	23	0.908702	0.788642	CO2	Tree	Field	Fig 1b	woody	8
Newman (unpublished)	Inga marginata	Tropical	7	11	23	0.658709	0.889797	CO2	Tree	Field	Fig 1b	woody	8
Newman (unpublished)	Inga marginata	Tropical	8	11	23	0.850069	0.548874	CO2	Tree	Field	Fig 1b	woody	8
Newman (unpublished)	Inga marginata	Tropical	1	12	22	0.598666	0.42625	CO2	Tree	Field	Fig 1b	woody	8
Newman (unpublished)	Inga marginata	Tropical	2	12	22	0.737966	0.47525	CO2	Tree	Field	Fig 1b	woody	8
Newman (unpublished)	Inga marginata	Tropical	3	12	22	0.770089	0.5175	CO2	Tree	Field	Fig 1b	woody	8
Newman (unpublished)	Inga marginata	Tropical	4	12	18	0.905916	0.643444	CO2	Tree	Field	Fig 1b	woody	8
Newman (unpublished)	Inga marginata	Tropical	5	12	18	0.843815	0.678089	CO2	Tree	Field	Fig 1b	woody	8
Newman (unpublished)	Inga marginata	Tropical	6	12	23	0.896377	0.777946	CO2	Tree	Field	Fig 1b	woody	8
Newman (unpublished)	Inga marginata	Tropical	7	12	23	0.657794	0.88856	CO2	Tree	Field	Fig 1b	woody	8
Newman (unpublished)	Inga marginata	Tropical	8	12	23	0.848762	0.548029	CO2	Tree	Field	Fig 1b	woody	8
Slot (unpublished)	Luehea seemannii	Tropical	1	0	25	1	0.7271	CO2	Tree	Field	Fig 1b	woody	14
Slot (unpublished)	Luehea seemannii	Tropical	2	0	25	1	0.28215	CO2	Tree	Field	Fig 1b	woody	14
Slot (unpublished)	Luehea seemannii	Tropical	3	0	25	1	0.3856	CO2	Tree	Field	Fig 1b	woody	14
Slot (unpublished)	Luehea seemannii	Tropical	4	0	25	1	0.225316	CO2	Tree	Field	Fig 1b	woody	14
Slot (unpublished)	Luehea seemannii	Tropical	5	0	25	1	0.371	CO2	Tree	Field	Fig 1b	woody	14
Slot (unpublished)	Luehea seemannii	Tropical	6	0	25	1	0.307323	CO2	Tree	Field	Fig 1b	woody	14
Slot (unpublished)	Luehea seemannii	Tropical	7	0	25	1	0.407225	CO2	Tree	Field	Fig 1b	woody	14
Slot (unpublished)	Luehea seemannii	Tropical	8	0	25	1	0.4845	CO2	Tree	Field	Fig 1b	woody	14
Slot (unpublished)	Luehea seemannii	Tropical	9	0	25	1	0.338263	CO2	Tree	Field	Fig 1b	woody	14
Slot (unpublished)	Luehea seemannii	Tropical	10	0	25	1	0.392167	CO2	Tree	Field	Fig 1b	woody	14
Slot (unpublished)	Luehea seemannii	Tropical	11	0	25	1	0.409795	CO2	Tree	Field	Fig 1b	woody	14
Slot (unpublished)	Luehea seemannii	Tropical	12	0	25	1	0.411175	CO2	Tree	Field	Fig 1b	woody	14
Slot (unpublished)	Luehea seemannii	Tropical	13	0	25	1	0.387821	CO2	Tree	Field	Fig 1b	woody	14
Slot (unpublished)	Luehea seemannii	Tropical	14	0	25	1	0.353694	CO2	Tree	Field	Fig 1b	woody	14
Slot (unpublished)	Luehea seemannii	Tropical	1	1	25	1.01052	0.73475	CO2	Tree	Field	Fig 1b	woody	14
Slot (unpublished)	Luehea seemannii	Tropical	2	1	25	0.97457	0.274975	CO2	Tree	Field	Fig 1b	woody	14
Slot (unpublished)	Luehea seemannii	Tropical	3	1	25	0.965661	0.372359	CO2	Tree	Field	Fig 1b	woody	14
Slot (unpublished)	Luehea seemannii	Tropical	4	1	25	1.09869	0.247553	CO2	Tree	Field	Fig 1b	woody	14
Slot (unpublished)	Luehea seemannii	Tropical	5	1	25	0.934636	0.34675	CO2	Tree	Field	Fig 1b	woody	14
Slot (unpublished)	Luehea seemannii	Tropical	6	1	25	0.991505	0.304712	CO2	Tree	Field	Fig 1b	woody	14
Slot (unpublished)	Luehea seemannii	Tropical	7	1	25	1.06229	0.43259	CO2	Tree	Field	Fig 1b	woody	14
Slot (unpublished)	Luehea seemannii	Tropical	8	1	25	1.01929	0.493846	CO2	Tree	Field	Fig 1b	woody	14
Slot (unpublished)	Luehea seemannii	Tropical	9	1	25	1.02901	0.348077	CO2	Tree	Field	Fig 1b	woody	14
Slot (unpublished)	Luehea seemannii	Tropical	10	1	25	0.979601	0.384167	CO2	Tree	Field	Fig 1b	woody	14
Slot (unpublished)	Luehea seemannii	Tropical	11	1	25	0.946693	0.38795	CO2	Tree	Field	Fig 1b	woody	14
Slot (unpublished)	Luehea seemannii	Tropical	12	1	25	1.03175	0.424231	CO2	Tree	Field	Fig 1b	woody	14
Slot (unpublished)	Luehea seemannii	Tropical	13	1	25	0.994403	0.38565	CO2	Tree	Field	Fig 1b	woody	14
Slot (unpublished)	Luehea seemannii	Tropical	14	1	25	0.980184	0.346686	CO2	Tree	Field	Fig 1b	woody	14
Slot (unpublished)	Luehea seemannii	Tropical	1	2	25	0.929515	0.67585	CO2	Tree	Field	Fig 1b	woody	14
Slot (unpublished)	Luehea seemannii	Tropical	2	2	25	0.924413	0.260823	CO2	Tree	Field	Fig 1b	woody	14
Slot (unpublished)	Luehea seemannii	Tropical	3	2	25	0.852704	0.328803	CO2	Tree	Field	Fig 1b	woody	14
Slot (unpublished)	Luehea seemannii	Tropical	4	2	25	1.13696	0.256175	CO2	Tree	Field	Fig 1b	woody	14
Slot (unpublished)	Luehea seemannii	Tropical	5	2	25	0.875527	0.324821	CO2	Tree	Field	Fig 1b	woody	14
Slot (unpublished)	Luehea seemannii	Tropical	6	2	25	1.04359	0.320718	CO2	Tree	Field	Fig 1b	woody	14
Slot (unpublished)	Luehea seemannii	Tropical	7	2	25	1.0308	0.419769	CO2	Tree	Field	Fig 1b	woody	14
Slot (unpublished)	Luehea seemannii	Tropical	8	2	25	1.04813	0.507821	CO2	Tree	Field	Fig 1b	woody	14
Slot (unpublished)	Luehea seemannii	Tropical	9	2	25	0.992703	0.335795	CO2	Tree	Field	Fig 1b	woody	14
Slot (unpublished)	Luehea seemannii	Tropical	10	2	25	0.927034	0.363552	CO2	Tree	Field	Fig 1b	woody	14
Slot (unpublished)	Luehea seemannii	Tropical	11	2	25	0.887123	0.363538	CO2	Tree	Field	Fig 1b	woody	14
Slot (unpublished)	Luehea seemannii	Tropical	12	2	25	0.988162	0.406308	CO2	Tree	Field	Fig 1b	woody	14
Slot (unpublished)	Luehea seemannii	Tropical	13	2	25	0.928331	0.360026	CO2	Tree	Field	Fig 1b	woody	14
Slot (unpublished)	Luehea seemannii	Tropical	14	2	25	1.03172	0.364914	CO2	Tree	Field	Fig 1b	woody	14
Slot (unpublished)	Luehea seemannii	Tropical	1	3	25	0.929377	0.67575	CO2	Tree	Field	Fig 1b	woody	14
Slot (unpublished)	Luehea seemannii	Tropical	2	3	25	0.992026	0.2799	CO2	Tree	Field	Fig 1b	woody	14
Slot (unpublished)	Luehea seemannii	Tropical	3	3	25	0.785389	0.302846	CO2	Tree	Field	Fig 1b	woody	14
Slot (unpublished)	Luehea seemannii	Tropical	4	3	25	1.0192	0.229641	CO2	Tree	Field	Fig 1b	woody	14
Slot (unpublished)	Luehea seemannii	Tropical	5	3	25	0.761557	0.282537	CO2	Tree	Field	Fig 1b	woody	14
Slot (unpublished)	Luehea seemannii	Tropical	6	3	25	1.0959	0.336795	CO2	Tree	Field	Fig 1b	woody	14
Slot (unpublished)	Luehea seemannii	Tropical	7	3	25	0.961605	0.39159	CO2	Tree	Field	Fig 1b	woody	14
Slot (unpublished)	Luehea seemannii	Tropical	8	3	25	1.04835	0.507925	CO2	Tree	Field	Fig 1b	woody	14
Slot (unpublished)	Luehea seemannii	Tropical	9	3	25	0.983152	0.332564	CO2	Tree	Field	Fig 1b	woody	14
Slot (unpublished)	Luehea seemannii	Tropical	10	3	25	0.969231	0.3801	CO2	Tree	Field	Fig 1b	woody	14
Slot (unpublished)	Luehea seemannii	Tropical	11	3	25	0.823739	0.337564	CO2	Tree	Field	Fig 1b	woody	14
Slot (unpublished)	Luehea seemannii	Tropical	12	3	25	0.905348	0.372256	CO2	Tree	Field	Fig 1b	woody	14
Slot (unpublished)	Luehea seemannii	Tropical	13	3	25	0.822612	0.319026	CO2	Tree	Field	Fig 1b	woody	14
Slot (unpublished)	Luehea seemannii	Tropical	14	3	25	0.99144	0.350667	CO2	Tree	Field	Fig 1b	woody	14
Slot (unpublished)	Luehea seemannii	Tropical	1	4	25	0.997043	0.72495	CO2	Tree	Field	Fig 1b	woody	14
Slot (unpublished)	Luehea seemannii	Tropical	2	4	25	0.930465	0.262531	CO2	Tree	Field	Fig 1b	woody	14
Slot (unpublished)	Luehea seemannii	Tropical	3	4	25	0.782093	0.301575	CO2	Tree	Field	Fig 1b	woody	14
Slot (unpublished)	Luehea seemannii	Tropical	4	4	25	0.890026	0.200537	CO2	Tree	Field	Fig 1b	woody	14
Slot (unpublished)	Luehea seemannii	Tropical	5	4	25	0.75527	0.280205	CO2	Tree	Field	Fig 1b	woody	14
Slot (unpublished)	Luehea seemannii	Tropical	6	4	25	1.02978	0.316475	CO2	Tree	Field	Fig 1b	woody	14
Slot (unpublished)	Luehea seemannii	Tropical	7	4	25	1.04015	0.423575	CO2	Tree	Field	Fig 1b	woody	14
Slot (unpublished)	Luehea seemannii	Tropical	8	4	25	1.02215	0.495231	CO2	Tree	Field	Fig 1b	woody	14
Slot (unpublished)	Luehea seemannii	Tropical	9	4	25	0.975572	0.33	CO2	Tree	Field	Fig 1b	woody	14
Slot (unpublished)	Luehea seemannii	Tropical	10	4	25	0.949368	0.37231	CO2	Tree	Field	Fig 1b	woody	14
Slot (unpublished)	Luehea seemannii	Tropical	11	4	25	0.765383	0.31365	CO2	Tree	Field	Fig 1b	woody	14
Slot (unpublished)	Luehea seemannii	Tropical	12	4	25	0.895726	0.3683	CO2	Tree	Field	Fig 1b	woody	14
Slot (unpublished)	Luehea seemannii	Tropical	13	4	25	0.752529	0.291846	CO2	Tree	Field	Fig 1b	woody	14
Slot (unpublished)	Luehea seemannii	Tropical	14	4	25	0.938585	0.331972	CO2	Tree	Field	Fig 1b	woody	14
Slot (unpublished)	Luehea seemannii	Tropical	1	5	25	0.974745	0.708737	CO2	Tree	Field	Fig 1b	woody	14
Slot (unpublished)	Luehea seemannii	Tropical	2	5	25	0.896323	0.252897	CO2	Tree	Field	Fig 1b	woody	14
Slot (unpublished)	Luehea seemannii	Tropical	3	5	25	0.66517	0.25649	CO2	Tree	Field	Fig 1b	woody	14
Slot (unpublished)	Luehea seemannii	Tropical	4	5	25	0.974398	0.219547	CO2	Tree	Field	Fig 1b	woody	14
Slot (unpublished)	Luehea seemannii	Tropical	5	5	25	0.736614	0.273284	CO2	Tree	Field	Fig 1b	woody	14
Slot (unpublished)	Luehea seemannii	Tropical	6	5	25	0.938943	0.288559	CO2	Tree	Field	Fig 1b	woody	14
Slot (unpublished)	Luehea seemannii	Tropical	7	5	25	0.921559	0.375282	CO2	Tree	Field	Fig 1b	woody	14
Slot (unpublished)	Luehea seemannii	Tropical	8	5	25	1.04115	0.504436	CO2	Tree	Field	Fig 1b	woody	14
Slot (unpublished)	Luehea seemannii	Tropical	9	5	25	0.961677	0.3253	CO2	Tree	Field	Fig 1b	woody	14
Slot (unpublished)	Luehea seemannii	Tropical	10	5	25	0.931917	0.365467	CO2	Tree	Field	Fig 1b	woody	14
Slot (unpublished)	Luehea seemannii	Tropical	11	5	25	0.759417	0.311205	CO2	Tree	Field	Fig 1b	woody	14
Slot (unpublished)	Luehea seemannii	Tropical	12	5	25	0.83619	0.343821	CO2	Tree	Field	Fig 1b	woody	14
Slot (unpublished)	Luehea seemannii	Tropical	13	5	25	0.739041	0.286615	CO2	Tree	Field	Fig 1b	woody	14
Slot (unpublished)	Luehea seemannii	Tropical	14	5	25	0.900293	0.318429	CO2	Tree	Field	Fig 1b	woody	14
Slot (unpublished)	Luehea seemannii	Tropical	1	6	25	0.973869	0.7081	CO2	Tree	Field	Fig 1b	woody	14
Slot (unpublished)	Luehea seemannii	Tropical	2	6	25	0.89187	0.251641	CO2	Tree	Field	Fig 1b	woody	14
Slot (unpublished)	Luehea seemannii	Tropical	3	6	25	0.698545	0.269359	CO2	Tree	Field	Fig 1b	woody	14
Slot (unpublished)	Luehea seemannii	Tropical	4	6	25	0.928076	0.20911	CO2	Tree	Field	Fig 1b	woody	14
Slot (unpublished)	Luehea seemannii	Tropical	5	6	25	0.746159	0.276825	CO2	Tree	Field	Fig 1b	woody	14
Slot (unpublished)	Luehea seemannii	Tropical	6	6	25	1.00725	0.30955	CO2	Tree	Field	Fig 1b	woody	14
Slot (unpublished)	Luehea seemannii	Tropical	7	6	25	0.93689	0.381525	CO2	Tree	Field	Fig 1b	woody	14
Slot (unpublished)	Luehea seemannii	Tropical	8	6	25	1.02632	0.49725	CO2	Tree	Field	Fig 1b	woody	14
Slot (unpublished)	Luehea seemannii	Tropical	9	6	25	0.984895	0.333154	CO2	Tree	Field	Fig 1b	woody	14
Slot (unpublished)	Luehea seemannii	Tropical	10	6	25	0.95693	0.375276	CO2	Tree	Field	Fig 1b	woody	14
Slot (unpublished)	Luehea seemannii	Tropical	11	6	25	0.733826	0.300718	CO2	Tree	Field	Fig 1b	woody	14
Slot (unpublished)	Luehea seemannii	Tropical	12	6	25	0.863691	0.355128	CO2	Tree	Field	Fig 1b	woody	14
Slot (unpublished)	Luehea seemannii	Tropical	13	6	25	0.723769	0.280692	CO2	Tree	Field	Fig 1b	woody	14
Slot (unpublished)	Luehea seemannii	Tropical	14	6	25	0.928404	0.328371	CO2	Tree	Field	Fig 1b	woody	14
Slot (unpublished)	Luehea seemannii	Tropical	1	7	25	0.835167	0.60725	CO2	Tree	Field	Fig 1b	woody	14
Slot (unpublished)	Luehea seemannii	Tropical	2	7	25	0.884166	0.249468	CO2	Tree	Field	Fig 1b	woody	14
Slot (unpublished)	Luehea seemannii	Tropical	3	7	25	0.652165	0.251475	CO2	Tree	Field	Fig 1b	woody	14
Slot (unpublished)	Luehea seemannii	Tropical	4	7	25	0.955659	0.215325	CO2	Tree	Field	Fig 1b	woody	14
Slot (unpublished)	Luehea seemannii	Tropical	5	7	25	0.743728	0.275923	CO2	Tree	Field	Fig 1b	woody	14
Slot (unpublished)	Luehea seemannii	Tropical	6	7	25	1.03466	0.317974	CO2	Tree	Field	Fig 1b	woody	14
Slot (unpublished)	Luehea seemannii	Tropical	7	7	25	0.962172	0.391821	CO2	Tree	Field	Fig 1b	woody	14
Slot (unpublished)	Luehea seemannii	Tropical	8	7	25	1.00043	0.484711	CO2	Tree	Field	Fig 1b	woody	14
Slot (unpublished)	Luehea seemannii	Tropical	9	7	25	0.970204	0.328184	CO2	Tree	Field	Fig 1b	woody	14
Slot (unpublished)	Luehea seemannii	Tropical	10	7	25	0.918232	0.3601	CO2	Tree	Field	Fig 1b	woody	14
Slot (unpublished)	Luehea seemannii	Tropical	11	7	25	0.757696	0.3105	CO2	Tree	Field	Fig 1b	woody	14
Slot (unpublished)	Luehea seemannii	Tropical	12	7	25	0.864535	0.355475	CO2	Tree	Field	Fig 1b	woody	14
Slot (unpublished)	Luehea seemannii	Tropical	13	7	25	0.740165	0.287051	CO2	Tree	Field	Fig 1b	woody	14
Slot (unpublished)	Luehea seemannii	Tropical	14	7	25	0.883924	0.312639	CO2	Tree	Field	Fig 1b	woody	14
Slot (unpublished)	Luehea seemannii	Tropical	1	8	25	0.652701	0.474579	CO2	Tree	Field	Fig 1b	woody	14
Slot (unpublished)	Luehea seemannii	Tropical	2	8	25	0.838316	0.236531	CO2	Tree	Field	Fig 1b	woody	14
Slot (unpublished)	Luehea seemannii	Tropical	3	8	25	0.648673	0.250128	CO2	Tree	Field	Fig 1b	woody	14
Slot (unpublished)	Luehea seemannii	Tropical	4	8	25	0.85851	0.193436	CO2	Tree	Field	Fig 1b	woody	14
Slot (unpublished)	Luehea seemannii	Tropical	5	8	25	0.762332	0.282825	CO2	Tree	Field	Fig 1b	woody	14
Slot (unpublished)	Luehea seemannii	Tropical	6	8	25	0.957065	0.294128	CO2	Tree	Field	Fig 1b	woody	14
Slot (unpublished)	Luehea seemannii	Tropical	7	8	25	0.980495	0.399282	CO2	Tree	Field	Fig 1b	woody	14
Slot (unpublished)	Luehea seemannii	Tropical	8	8	25	0.951814	0.461154	CO2	Tree	Field	Fig 1b	woody	14
Slot (unpublished)	Luehea seemannii	Tropical	9	8	25	1.02416	0.346436	CO2	Tree	Field	Fig 1b	woody	14
Slot (unpublished)	Luehea seemannii	Tropical	10	8	25	0.913217	0.358133	CO2	Tree	Field	Fig 1b	woody	14
Slot (unpublished)	Luehea seemannii	Tropical	11	8	25	0.789951	0.323718	CO2	Tree	Field	Fig 1b	woody	14
Slot (unpublished)	Luehea seemannii	Tropical	12	8	25	0.853963	0.351128	CO2	Tree	Field	Fig 1b	woody	14
Slot (unpublished)	Luehea seemannii	Tropical	13	8	25	0.721101	0.279658	CO2	Tree	Field	Fig 1b	woody	14
Slot (unpublished)	Luehea seemannii	Tropical	14	8	25	0.899889	0.318286	CO2	Tree	Field	Fig 1b	woody	14
Slot (unpublished)	Luehea seemannii	Tropical	1	9	25	0.591666	0.4302	CO2	Tree	Field	Fig 1b	woody	14
Slot (unpublished)	Luehea seemannii	Tropical	2	9	25	0.870014	0.245474	CO2	Tree	Field	Fig 1b	woody	14
Slot (unpublished)	Luehea seemannii	Tropical	3	9	25	0.641558	0.247385	CO2	Tree	Field	Fig 1b	woody	14
Slot (unpublished)	Luehea seemannii	Tropical	4	9	25	0.907524	0.204479	CO2	Tree	Field	Fig 1b	woody	14
Slot (unpublished)	Luehea seemannii	Tropical	5	9	25	0.748635	0.277744	CO2	Tree	Field	Fig 1b	woody	14
Slot (unpublished)	Luehea seemannii	Tropical	6	9	25	0.946968	0.291025	CO2	Tree	Field	Fig 1b	woody	14
Slot (unpublished)	Luehea seemannii	Tropical	7	9	25	1.04942	0.42735	CO2	Tree	Field	Fig 1b	woody	14
Slot (unpublished)	Luehea seemannii	Tropical	8	9	25	0.980128	0.474872	CO2	Tree	Field	Fig 1b	woody	14
Slot (unpublished)	Luehea seemannii	Tropical	9	9	25	1.04751	0.354333	CO2	Tree	Field	Fig 1b	woody	14
Slot (unpublished)	Luehea seemannii	Tropical	10	9	25	1.02543	0.402138	CO2	Tree	Field	Fig 1b	woody	14
Slot (unpublished)	Luehea seemannii	Tropical	11	9	25	0.765749	0.3138	CO2	Tree	Field	Fig 1b	woody	14
Slot (unpublished)	Luehea seemannii	Tropical	12	9	25	0.852591	0.350564	CO2	Tree	Field	Fig 1b	woody	14
Slot (unpublished)	Luehea seemannii	Tropical	13	9	25	0.740694	0.287256	CO2	Tree	Field	Fig 1b	woody	14
Slot (unpublished)	Luehea seemannii	Tropical	14	9	25	0.831872	0.294229	CO2	Tree	Field	Fig 1b	woody	14
Slot (unpublished)	Luehea seemannii	Tropical	1	10	25	0.459894	0.334389	CO2	Tree	Field	Fig 1b	woody	14
Slot (unpublished)	Luehea seemannii	Tropical	2	10	25	0.849339	0.239641	CO2	Tree	Field	Fig 1b	woody	14
Slot (unpublished)	Luehea seemannii	Tropical	3	10	25	0.635244	0.24495	CO2	Tree	Field	Fig 1b	woody	14
Slot (unpublished)	Luehea seemannii	Tropical	4	10	25	0.826385	0.186197	CO2	Tree	Field	Fig 1b	woody	14
Slot (unpublished)	Luehea seemannii	Tropical	5	10	25	0.746361	0.2769	CO2	Tree	Field	Fig 1b	woody	14
Slot (unpublished)	Luehea seemannii	Tropical	6	10	25	1.01438	0.311744	CO2	Tree	Field	Fig 1b	woody	14
Slot (unpublished)	Luehea seemannii	Tropical	7	10	25	1.03332	0.420795	CO2	Tree	Field	Fig 1b	woody	14
Slot (unpublished)	Luehea seemannii	Tropical	8	10	25	0.955624	0.463	CO2	Tree	Field	Fig 1b	woody	14
Slot (unpublished)	Luehea seemannii	Tropical	9	10	25	1.01385	0.342949	CO2	Tree	Field	Fig 1b	woody	14
Slot (unpublished)	Luehea seemannii	Tropical	10	10	25	1.00608	0.394552	CO2	Tree	Field	Fig 1b	woody	14
Slot (unpublished)	Luehea seemannii	Tropical	11	10	25	0.768677	0.315	CO2	Tree	Field	Fig 1b	woody	14
Slot (unpublished)	Luehea seemannii	Tropical	12	10	25	0.935967	0.384846	CO2	Tree	Field	Fig 1b	woody	14
Slot (unpublished)	Luehea seemannii	Tropical	13	10	25	0.763918	0.296263	CO2	Tree	Field	Fig 1b	woody	14
Slot (unpublished)	Luehea seemannii	Tropical	14	10	25	0.822906	0.291057	CO2	Tree	Field	Fig 1b	woody	14
Slot (unpublished)	Luehea seemannii	Tropical	2	11	25	0.850775	0.240046	CO2	Tree	Field	Fig 1b	woody	14
Slot (unpublished)	Luehea seemannii	Tropical	3	11	25	0.66001	0.2545	CO2	Tree	Field	Fig 1b	woody	14
Slot (unpublished)	Luehea seemannii	Tropical	4	11	25	0.867307	0.195418	CO2	Tree	Field	Fig 1b	woody	14
Slot (unpublished)	Luehea seemannii	Tropical	5	11	25	0.785334	0.291359	CO2	Tree	Field	Fig 1b	woody	14
Newman (unpublished)	Miconia	Tropical	1	0	25	1	0.436	CO2	Herbaceous	Field	Fig 1b	non-woody	2
Newman (unpublished)	Miconia	Tropical	2	0	25	1	0.412	CO2	Herbaceous	Field	Fig 1b	non-woody	2
Newman (unpublished)	Miconia	Tropical	1	1	25	0.887615	0.387	CO2	Herbaceous	Field	Fig 1b	non-woody	2
Newman (unpublished)	Miconia	Tropical	2	1	25	0.773463	0.318667	CO2	Herbaceous	Field	Fig 1b	non-woody	2
Newman (unpublished)	Miconia	Tropical	1	2	25	0.665138	0.29	CO2	Herbaceous	Field	Fig 1b	non-woody	2
Newman (unpublished)	Miconia	Tropical	2	2	25	0.749191	0.308667	CO2	Herbaceous	Field	Fig 1b	non-woody	2
Newman (unpublished)	Miconia	Tropical	1	3	25	0.588303	0.2565	CO2	Herbaceous	Field	Fig 1b	non-woody	2
Newman (unpublished)	Miconia	Tropical	2	3	25	0.871359	0.359	CO2	Herbaceous	Field	Fig 1b	non-woody	2
Newman (unpublished)	Miconia	Tropical	1	4	25	0.65711	0.2865	CO2	Herbaceous	Field	Fig 1b	non-woody	2
Newman (unpublished)	Miconia	Tropical	2	4	25	0.72856	0.300167	CO2	Herbaceous	Field	Fig 1b	non-woody	2
Newman (unpublished)	Miconia	Tropical	1	5	25	0.579893	0.252833	CO2	Herbaceous	Field	Fig 1b	non-woody	2
Newman (unpublished)	Miconia	Tropical	2	5	25	0.625	0.2575	CO2	Herbaceous	Field	Fig 1b	non-woody	2
Newman (unpublished)	Miconia	Tropical	1	6	25	0.534021	0.232833	CO2	Herbaceous	Field	Fig 1b	non-woody	2
Newman (unpublished)	Miconia	Tropical	2	6	25	0.615291	0.2535	CO2	Herbaceous	Field	Fig 1b	non-woody	2
Newman (unpublished)	Miconia	Tropical	1	7	25	0.509939	0.222333	CO2	Herbaceous	Field	Fig 1b	non-woody	2
Newman (unpublished)	Miconia	Tropical	2	7	25	0.454693	0.187333	CO2	Herbaceous	Field	Fig 1b	non-woody	2
Newman (unpublished)	Miconia	Tropical	1	8	25	0.551606	0.2405	CO2	Herbaceous	Field	Fig 1b	non-woody	2
Newman (unpublished)	Miconia	Tropical	2	8	25	0.553803	0.228167	CO2	Herbaceous	Field	Fig 1b	non-woody	2
Newman (unpublished)	Miconia	Tropical	1	9	25	0.536315	0.233833	CO2	Herbaceous	Field	Fig 1b	non-woody	2
Newman (unpublished)	Miconia	Tropical	2	9	25	0.546278	0.225067	CO2	Herbaceous	Field	Fig 1b	non-woody	2
Newman (unpublished)	Miconia	Tropical	1	10	25	0.600917	0.262	CO2	Herbaceous	Field	Fig 1b	non-woody	2
Newman (unpublished)	Miconia	Tropical	2	10	25	0.598908	0.24675	CO2	Herbaceous	Field	Fig 1b	non-woody	2
Newman (unpublished)	Musa	Tropical	1	0	26.5	1	0.883	CO2	Palm	Field	Fig 1b	non-woody	5
Newman (unpublished)	Musa	Tropical	2	0	25	1	0.813	CO2	Palm	Field	Fig 1b	non-woody	5
Newman (unpublished)	Musa	Tropical	3	0	25	1	0.472	CO2	Palm	Field	Fig 1b	non-woody	5
Newman (unpublished)	Musa	Tropical	4	0	25	1	0.484	CO2	Palm	Field	Fig 1b	non-woody	5
Newman (unpublished)	Musa	Tropical	5	0	26.4	1	0.795	CO2	Palm	Field	Fig 1b	non-woody	5
Newman (unpublished)	Musa	Tropical	1	1	26.5	0.996829	0.8802	CO2	Palm	Field	Fig 1b	non-woody	5
Newman (unpublished)	Musa	Tropical	2	1	25	0.852399	0.693	CO2	Palm	Field	Fig 1b	non-woody	5
Newman (unpublished)	Musa	Tropical	3	1	25	0.985593	0.4652	CO2	Palm	Field	Fig 1b	non-woody	5
Newman (unpublished)	Musa	Tropical	4	1	25	1.16612	0.5644	CO2	Palm	Field	Fig 1b	non-woody	5
Newman (unpublished)	Musa	Tropical	5	1	26.4	0.988428	0.7858	CO2	Palm	Field	Fig 1b	non-woody	5
Newman (unpublished)	Musa	Tropical	1	2	26.5	1.07003	0.944833	CO2	Palm	Field	Fig 1b	non-woody	5
Newman (unpublished)	Musa	Tropical	2	2	25	0.814883	0.6625	CO2	Palm	Field	Fig 1b	non-woody	5
Newman (unpublished)	Musa	Tropical	3	2	25	0.936088	0.441833	CO2	Palm	Field	Fig 1b	non-woody	5
Newman (unpublished)	Musa	Tropical	4	2	25	1.05337	0.509833	CO2	Palm	Field	Fig 1b	non-woody	5
Newman (unpublished)	Musa	Tropical	5	2	26.4	0.998952	0.794167	CO2	Palm	Field	Fig 1b	non-woody	5
Newman (unpublished)	Musa	Tropical	1	3	26.5	0.879388	0.7765	CO2	Palm	Field	Fig 1b	non-woody	5
Newman (unpublished)	Musa	Tropical	2	3	25	0.645551	0.524833	CO2	Palm	Field	Fig 1b	non-woody	5
Newman (unpublished)	Musa	Tropical	3	3	25	0.808969	0.381833	CO2	Palm	Field	Fig 1b	non-woody	5
Newman (unpublished)	Musa	Tropical	4	3	25	0.894628	0.433	CO2	Palm	Field	Fig 1b	non-woody	5
Newman (unpublished)	Musa	Tropical	5	3	26.4	0.97652	0.776333	CO2	Palm	Field	Fig 1b	non-woody	5
Newman (unpublished)	Musa	Tropical	1	4	26.5	0.845413	0.7465	CO2	Palm	Field	Fig 1b	non-woody	5
Newman (unpublished)	Musa	Tropical	2	4	25	0.559451	0.454833	CO2	Palm	Field	Fig 1b	non-woody	5
Newman (unpublished)	Musa	Tropical	3	4	25	0.731285	0.345167	CO2	Palm	Field	Fig 1b	non-woody	5
Newman (unpublished)	Musa	Tropical	4	4	25	0.850207	0.4115	CO2	Palm	Field	Fig 1b	non-woody	5
Newman (unpublished)	Musa	Tropical	5	4	26.4	0.932285	0.741167	CO2	Palm	Field	Fig 1b	non-woody	5
Newman (unpublished)	Musa	Tropical	1	5	26.5	0.869196	0.7675	CO2	Palm	Field	Fig 1b	non-woody	5
Newman (unpublished)	Musa	Tropical	2	5	25	0.584871	0.4755	CO2	Palm	Field	Fig 1b	non-woody	5
Newman (unpublished)	Musa	Tropical	3	5	25	0.824859	0.389333	CO2	Palm	Field	Fig 1b	non-woody	5
Newman (unpublished)	Musa	Tropical	4	5	25	0.82438	0.399	CO2	Palm	Field	Fig 1b	non-woody	5
Newman (unpublished)	Musa	Tropical	5	5	26.4	0.894549	0.711167	CO2	Palm	Field	Fig 1b	non-woody	5
Newman (unpublished)	Musa	Tropical	1	6	26.5	0.795583	0.7025	CO2	Palm	Field	Fig 1b	non-woody	5
Newman (unpublished)	Musa	Tropical	2	6	25	0.570521	0.463833	CO2	Palm	Field	Fig 1b	non-woody	5
Newman (unpublished)	Musa	Tropical	3	6	25	0.782839	0.3695	CO2	Palm	Field	Fig 1b	non-woody	5
Newman (unpublished)	Musa	Tropical	4	6	25	0.744146	0.360167	CO2	Palm	Field	Fig 1b	non-woody	5
Newman (unpublished)	Musa	Tropical	5	6	26.4	0.816352	0.649	CO2	Palm	Field	Fig 1b	non-woody	5
Newman (unpublished)	Musa	Tropical	1	7	26.5	0.704039	0.621667	CO2	Palm	Field	Fig 1b	non-woody	5
Newman (unpublished)	Musa	Tropical	2	7	25	0.480115	0.390333	CO2	Palm	Field	Fig 1b	non-woody	5
Newman (unpublished)	Musa	Tropical	3	7	25	0.888065	0.419167	CO2	Palm	Field	Fig 1b	non-woody	5
Newman (unpublished)	Musa	Tropical	4	7	25	0.72073	0.348833	CO2	Palm	Field	Fig 1b	non-woody	5
Newman (unpublished)	Musa	Tropical	5	7	26.4	0.797904	0.634333	CO2	Palm	Field	Fig 1b	non-woody	5
Newman (unpublished)	Musa	Tropical	1	8	26.5	0.648169	0.572333	CO2	Palm	Field	Fig 1b	non-woody	5
Newman (unpublished)	Musa	Tropical	2	8	25	0.490775	0.399	CO2	Palm	Field	Fig 1b	non-woody	5
Newman (unpublished)	Musa	Tropical	3	8	25	0.742938	0.350667	CO2	Palm	Field	Fig 1b	non-woody	5
Newman (unpublished)	Musa	Tropical	4	8	25	0.582989	0.282167	CO2	Palm	Field	Fig 1b	non-woody	5
Newman (unpublished)	Musa	Tropical	5	8	26.4	0.857442	0.681667	CO2	Palm	Field	Fig 1b	non-woody	5
Newman (unpublished)	Musa	Tropical	1	9	26.5	0.666478	0.5885	CO2	Palm	Field	Fig 1b	non-woody	5
Newman (unpublished)	Musa	Tropical	2	9	25	0.453465	0.368667	CO2	Palm	Field	Fig 1b	non-woody	5
Newman (unpublished)	Musa	Tropical	3	9	25	0.669138	0.315833	CO2	Palm	Field	Fig 1b	non-woody	5
Newman (unpublished)	Musa	Tropical	4	9	25	0.703168	0.340333	CO2	Palm	Field	Fig 1b	non-woody	5
Newman (unpublished)	Musa	Tropical	5	9	26.4	0.861006	0.6845	CO2	Palm	Field	Fig 1b	non-woody	5
Newman (unpublished)	Musa	Tropical	1	10	26.5	0.686108	0.605833	CO2	Palm	Field	Fig 1b	non-woody	5
Newman (unpublished)	Musa	Tropical	2	10	25	0.546125	0.444	CO2	Palm	Field	Fig 1b	non-woody	5
Newman (unpublished)	Musa	Tropical	3	10	25	0.772599	0.364667	CO2	Palm	Field	Fig 1b	non-woody	5
Newman (unpublished)	Musa	Tropical	4	10	25	0.643595	0.3115	CO2	Palm	Field	Fig 1b	non-woody	5
Newman (unpublished)	Musa	Tropical	5	10	26.4	0.966038	0.768	CO2	Palm	Field	Fig 1b	non-woody	5
Newman (unpublished)	Musa	Tropical	1	11	26.5	0.771989	0.681667	CO2	Palm	Field	Fig 1b	non-woody	5
Newman (unpublished)	Musa	Tropical	2	11	25	0.592046	0.481333	CO2	Palm	Field	Fig 1b	non-woody	5
Newman (unpublished)	Musa	Tropical	3	11	25	0.855932	0.404	CO2	Palm	Field	Fig 1b	non-woody	5
Newman (unpublished)	Musa	Tropical	4	11	25	0.681129	0.329667	CO2	Palm	Field	Fig 1b	non-woody	5
Newman (unpublished)	Musa	Tropical	5	11	26.4	0.834172	0.663167	CO2	Palm	Field	Fig 1b	non-woody	5
Newman (unpublished)	Musa	Tropical	1	12	26.5	0.836014	0.7382	CO2	Palm	Field	Fig 1b	non-woody	5
Newman (unpublished)	Musa	Tropical	2	12	25	0.54346	0.441833	CO2	Palm	Field	Fig 1b	non-woody	5
Newman (unpublished)	Musa	Tropical	3	12	25	0.898658	0.424167	CO2	Palm	Field	Fig 1b	non-woody	5
Newman (unpublished)	Musa	Tropical	4	12	25	0.547176	0.264833	CO2	Palm	Field	Fig 1b	non-woody	5
Newman (unpublished)	Musa	Tropical	5	12	26.4	0.769182	0.6115	CO2	Palm	Field	Fig 1b	non-woody	5
Giuliani et al 2019	Oryza sativa	Tropical	1	0	22	1	1.98	CO2	Grass	Lab	Fig 1a	non-woody	1
Giuliani et al 2019	Oryza sativa	Tropical	1	1	22	0.760234	1.50526	CO2	Grass	Lab	Fig 1a	non-woody	1
Giuliani et al 2019	Oryza sativa	Tropical	1	2	22	0.619192	1.226	CO2	Grass	Lab	Fig 1a	non-woody	1
Giuliani et al 2019	Oryza sativa	Tropical	1	3	22	0.569697	1.128	CO2	Grass	Lab	Fig 1a	non-woody	1
Giuliani et al 2019	Oryza sativa	Tropical	1	4	22	0.530303	1.05	CO2	Grass	Lab	Fig 1a	non-woody	1
Gessler et al 2017	Phaseolus vulgaris	Temperate	1	0	19	1	33	CO2	Herbaceous	Lab	Fig 1a	non-woody	2
Noguchi et al 2001	Phaseolus vulgaris	Temperate	2	0	20	1	97.5	CO2	Herbaceous	Lab	Fig 1a	non-woody	2
Noguchi et al 2001	Phaseolus vulgaris	Temperate	2	2	20	0.94	91.5	CO2	Herbaceous	Lab	Fig 1a	non-woody	2
Noguchi et al 2001	Phaseolus vulgaris	Temperate	2	5	20	0.68	66.5	CO2	Herbaceous	Lab	Fig 1a	non-woody	2
Gessler et al 2017	Phaseolus vulgaris	Temperate	1	6	19	0.82	27	CO2	Herbaceous	Lab	Fig 1a	non-woody	2
Noguchi et al 2001	Phaseolus vulgaris	Temperate	2	10	20	0.61	59.5	CO2	Herbaceous	Lab	Fig 1a	non-woody	2
Gessler et al 2017	Phaseolus vulgaris	Temperate	1	12	19	0.48	16	CO2	Herbaceous	Lab	Fig 1a	non-woody	2
Azcon-Bieto et al 1983	Pisum sativum	Temperate	1	0	21	1	0.67	daytime			omit	non-woody
Azcon-Bieto et al 1983	Pisum sativum	Temperate	1	10	21	1.06	0.71	daytime			omit	non-woody
Newman (unpublished)	Quercus humboldtii	Tropical	1	0	22	1	0.907	CO2	Tree	Field	Fig 1b	woody	3
Newman (unpublished)	Quercus humboldtii	Tropical	2	0	22	1	0.753	CO2	Tree	Field	Fig 1b	woody	3
Newman (unpublished)	Quercus humboldtii	Tropical	3	0	22	1	1.26	CO2	Tree	Field	Fig 1b	woody	3
Newman (unpublished)	Quercus humboldtii	Tropical	1	1	22	1.0075	0.9138	CO2	Tree	Field	Fig 1b	woody	3
Newman (unpublished)	Quercus humboldtii	Tropical	2	1	22	0.882603	0.6646	CO2	Tree	Field	Fig 1b	woody	3
Newman (unpublished)	Quercus humboldtii	Tropical	3	1	22	0.914286	1.152	CO2	Tree	Field	Fig 1b	woody	3
Newman (unpublished)	Quercus humboldtii	Tropical	1	2	22	1.04282	0.945833	CO2	Tree	Field	Fig 1b	woody	3
Newman (unpublished)	Quercus humboldtii	Tropical	2	2	22	0.898628	0.676667	CO2	Tree	Field	Fig 1b	woody	3
Newman (unpublished)	Quercus humboldtii	Tropical	3	2	22	0.978836	1.23333	CO2	Tree	Field	Fig 1b	woody	3
Newman (unpublished)	Quercus humboldtii	Tropical	1	3	22	1.03381	0.937667	CO2	Tree	Field	Fig 1b	woody	3
Newman (unpublished)	Quercus humboldtii	Tropical	2	3	22	0.818061	0.616	CO2	Tree	Field	Fig 1b	woody	3
Newman (unpublished)	Quercus humboldtii	Tropical	3	3	22	0.910053	1.14667	CO2	Tree	Field	Fig 1b	woody	3
Newman (unpublished)	Quercus humboldtii	Tropical	1	4	22	0.989893	0.897833	CO2	Tree	Field	Fig 1b	woody	3
Newman (unpublished)	Quercus humboldtii	Tropical	2	4	22	0.818946	0.616667	CO2	Tree	Field	Fig 1b	woody	3
Newman (unpublished)	Quercus humboldtii	Tropical	3	4	22	0.798545	1.00617	CO2	Tree	Field	Fig 1b	woody	3
Newman (unpublished)	Quercus humboldtii	Tropical	1	5	22	0.948365	0.860167	CO2	Tree	Field	Fig 1b	woody	3
Newman (unpublished)	Quercus humboldtii	Tropical	2	5	22	0.763834	0.575167	CO2	Tree	Field	Fig 1b	woody	3
Newman (unpublished)	Quercus humboldtii	Tropical	3	5	22	0.780026	0.982833	CO2	Tree	Field	Fig 1b	woody	3
Newman (unpublished)	Quercus humboldtii	Tropical	1	6	22	0.9129	0.828	CO2	Tree	Field	Fig 1b	woody	3
Newman (unpublished)	Quercus humboldtii	Tropical	2	6	22	0.744135	0.560333	CO2	Tree	Field	Fig 1b	woody	3
Newman (unpublished)	Quercus humboldtii	Tropical	3	6	22	0.72963	0.919333	CO2	Tree	Field	Fig 1b	woody	3
Newman (unpublished)	Quercus humboldtii	Tropical	1	7	22	0.913083	0.828167	CO2	Tree	Field	Fig 1b	woody	3
Newman (unpublished)	Quercus humboldtii	Tropical	2	7	22	0.749225	0.564167	CO2	Tree	Field	Fig 1b	woody	3
Newman (unpublished)	Quercus humboldtii	Tropical	3	7	22	0.724735	0.913167	CO2	Tree	Field	Fig 1b	woody	3
Newman (unpublished)	Quercus humboldtii	Tropical	1	8	22	0.890849	0.808	CO2	Tree	Field	Fig 1b	woody	3
Newman (unpublished)	Quercus humboldtii	Tropical	2	8	22	0.758743	0.571333	CO2	Tree	Field	Fig 1b	woody	3
Newman (unpublished)	Quercus humboldtii	Tropical	3	8	22	0.699074	0.880833	CO2	Tree	Field	Fig 1b	woody	3
Newman (unpublished)	Quercus humboldtii	Tropical	1	9	22	0.924844	0.838833	CO2	Tree	Field	Fig 1b	woody	3
Newman (unpublished)	Quercus humboldtii	Tropical	2	9	22	0.742807	0.559333	CO2	Tree	Field	Fig 1b	woody	3
Newman (unpublished)	Quercus humboldtii	Tropical	3	9	22	0.681746	0.859	CO2	Tree	Field	Fig 1b	woody	3
Newman (unpublished)	Quercus humboldtii	Tropical	1	10	22	0.91731	0.832	CO2	Tree	Field	Fig 1b	woody	3
Newman (unpublished)	Quercus humboldtii	Tropical	2	10	22	0.704073	0.530167	CO2	Tree	Field	Fig 1b	woody	3
Newman (unpublished)	Quercus humboldtii	Tropical	3	10	22	0.635582	0.800833	CO2	Tree	Field	Fig 1b	woody	3
Newman (unpublished)	Quercus humboldtii	Tropical	1	11	22	0.879824	0.798	CO2	Tree	Field	Fig 1b	woody	3
Newman (unpublished)	Quercus humboldtii	Tropical	2	11	22	0.699867	0.527	CO2	Tree	Field	Fig 1b	woody	3
Newman (unpublished)	Quercus humboldtii	Tropical	3	11	22	0.598016	0.7535	CO2	Tree	Field	Fig 1b	woody	3
Newman (unpublished)	Quercus humboldtii	Tropical	2	12	22	0.706175	0.53175	CO2	Tree	Field	Fig 1b	woody	3
Newman (unpublished)	Quercus humboldtii	Tropical	3	12	22	0.585714	0.738	CO2	Tree	Field	Fig 1b	woody	3
Noguchi & Terashima 1995	Spinacia oleracea	Temperate	1	0	20	1	64	CO2	Herbaceous	Lab	Fig 1a	non-woody	4
Noguchi et al 1996	Spinacia oleracea	Temperate	2	0	25	1	54.5	CO2	Herbaceous	Lab	Fig 1a	non-woody	4
Noguchi et al 1996	Spinacia oleracea	Temperate	3	0	25	1	43	CO2	Herbaceous	Lab	Fig 1a	non-woody	4
Noguchi et al 1996	Spinacia oleracea	Temperate	4	0	25	1	25	CO2	Herbaceous	Lab	Fig 1a	non-woody	4
Azcon-Bieto et al 1983	Spinacia oleracea	Temperate	5	0	21	1	0.8	daytime			omit	non-woody
Noguchi & Terashima 1995	Spinacia oleracea	Temperate	1	1.5	20	0.92	59	CO2	Herbaceous	Lab	Fig 1a	non-woody	4
Noguchi et al 1996	Spinacia oleracea	Temperate	2	1.5	25	0.94	51.5	CO2	Herbaceous	Lab	Fig 1a	non-woody	4
Noguchi et al 1996	Spinacia oleracea	Temperate	3	1.5	25	0.93	40	CO2	Herbaceous	Lab	Fig 1a	non-woody	4
Noguchi et al 1996	Spinacia oleracea	Temperate	4	1.5	25	0.98	24.5	CO2	Herbaceous	Lab	Fig 1a	non-woody	4
Noguchi & Terashima 1995	Spinacia oleracea	Temperate	1	3	20	0.73	47	CO2	Herbaceous	Lab	Fig 1a	non-woody	4
Noguchi et al 1996	Spinacia oleracea	Temperate	2	5	25	0.64	35	CO2	Herbaceous	Lab	Fig 1a	non-woody	4
Noguchi et al 1996	Spinacia oleracea	Temperate	3	5	25	0.63	27	CO2	Herbaceous	Lab	Fig 1a	non-woody	4
Noguchi et al 1996	Spinacia oleracea	Temperate	4	5	25	0.72	18	CO2	Herbaceous	Lab	Fig 1a	non-woody	4
Azcon-Bieto et al 1983	Spinacia oleracea	Temperate	5	10	21	0.64	0.51	daytime			omit	non-woody
Noguchi & Terashima 1995	Spinacia oleracea	Temperate	1	11	20	0.55	35.5	CO2	Herbaceous	Lab	Fig 1a	non-woody	4
Noguchi et al 1996	Spinacia oleracea	Temperate	2	11	25	0.61	33.5	CO2	Herbaceous	Lab	Fig 1a	non-woody	4
Noguchi et al 1996	Spinacia oleracea	Temperate	3	11	25	0.45	19.5	CO2	Herbaceous	Lab	Fig 1a	non-woody	4
Noguchi et al 1996	Spinacia oleracea	Temperate	4	11	25	0.64	16	CO2	Herbaceous	Lab	Fig 1a	non-woody	4
Newman (unpublished)	Tabebuia rosea	Tropical	1	0	23	1	0.836923	CO2	Tree	Field	Fig 1b	woody	1
Newman (unpublished)	Tabebuia rosea	Tropical	1	1	23	0.784741	0.656768	CO2	Tree	Field	Fig 1b	woody	1
Newman (unpublished)	Tabebuia rosea	Tropical	1	2	23	0.754593	0.631536	CO2	Tree	Field	Fig 1b	woody	1
Newman (unpublished)	Tabebuia rosea	Tropical	1	3	23	0.722497	0.604674	CO2	Tree	Field	Fig 1b	woody	1
Newman (unpublished)	Tabebuia rosea	Tropical	1	4	23	0.745896	0.624257	CO2	Tree	Field	Fig 1b	woody	1
Newman (unpublished)	Tabebuia rosea	Tropical	1	5	23	0.744642	0.623208	CO2	Tree	Field	Fig 1b	woody	1
Newman (unpublished)	Tabebuia rosea	Tropical	1	6	23	0.652676	0.54624	CO2	Tree	Field	Fig 1b	woody	1
Newman (unpublished)	Tabebuia rosea	Tropical	1	7	23	0.675976	0.56574	CO2	Tree	Field	Fig 1b	woody	1
Newman (unpublished)	Tabebuia rosea	Tropical	1	8	23	0.681347	0.570235	CO2	Tree	Field	Fig 1b	woody	1
Newman (unpublished)	Tabebuia rosea	Tropical	1	9	23	0.685131	0.573402	CO2	Tree	Field	Fig 1b	woody	1
Newman (unpublished)	Tabebuia rosea	Tropical	1	10	23	0.685432	0.573653	CO2	Tree	Field	Fig 1b	woody	1
Newman (unpublished)	Tabebuia rosea	Tropical	1	11	23	0.722263	0.604479	CO2	Tree	Field	Fig 1b	woody	1
Newman (unpublished)	Tabebuia rosea	Tropical	1	12	23	0.70893	0.59332	CO2	Tree	Field	Fig 1b	woody	1
Azcon-Bieto & Osmon 1983	Triticum aestivum	Temperate	1	0	30	1	40	CO2	Herbaceous	Lab	Fig 1a	non-woody	9
Azcon-Bieto & Osmon 1983	Triticum aestivum	Temperate	2	0	27	1	33	CO2	Herbaceous	Lab	Fig 1a	non-woody	9
Azcon-Bieto & Osmon 1983	Triticum aestivum	Temperate	3	0	24	1	28	CO2	Herbaceous	Lab	Fig 1a	non-woody	9
Azcon-Bieto & Osmon 1983	Triticum aestivum	Temperate	4	0	20	1	27	CO2	Herbaceous	Lab	Fig 1a	non-woody	9
Azcon-Bieto & Osmon 1983	Triticum aestivum	Temperate	5	0	13.5	1	15.5	CO2	Herbaceous	Lab	Fig 1a	non-woody	9
Scafaro et al 2017	Triticum aestivum	Temperate	6	0	21.5	1	45	O2			omit	non-woody
Averill & ap Rees 1994	Triticum aestivum	Temperate	7	0	25	1	8.53	CO2	Herbaceous	Lab	Fig 1a	non-woody	9
Averill & ap Rees 1994	Triticum aestivum	Temperate	8	0	25	1	11.68	CO2	Herbaceous	Lab	Fig 1a	non-woody	9
Averill & ap Rees 1994	Triticum aestivum	Temperate	9	0	25	1	9.78	CO2	Herbaceous	Lab	Fig 1a	non-woody	9
Averill & ap Rees 1994	Triticum aestivum	Temperate	10	0	25	1	13.35	CO2	Herbaceous	Lab	Fig 1a	non-woody	9
Azcon-Bieto et al 1983	Triticum aestivum	Temperate	11	0	21	1	0.73	daytime			omit	non-woody
Azcon-Bieto & Osmon 1983	Triticum aestivum	Temperate	1	0.5	30	0.75	30	CO2	Herbaceous	Lab	Fig 1a	non-woody	9
Azcon-Bieto & Osmon 1983	Triticum aestivum	Temperate	2	0.5	27	0.82	27	CO2	Herbaceous	Lab	Fig 1a	non-woody	9
Azcon-Bieto & Osmon 1983	Triticum aestivum	Temperate	3	0.5	24	0.95	26.5	CO2	Herbaceous	Lab	Fig 1a	non-woody	9
Azcon-Bieto & Osmon 1983	Triticum aestivum	Temperate	4	0.5	20	0.94	25.5	CO2	Herbaceous	Lab	Fig 1a	non-woody	9
Azcon-Bieto & Osmon 1983	Triticum aestivum	Temperate	5	0.5	13.5	0.97	15	CO2	Herbaceous	Lab	Fig 1a	non-woody	9
Scafaro et al 2017	Triticum aestivum	Temperate	6	0.5	21.5	0.53	24	O2			omit	non-woody
Azcon-Bieto & Osmon 1983	Triticum aestivum	Temperate	1	1	30	0.65	26	CO2	Herbaceous	Lab	Fig 1a	non-woody	9
Azcon-Bieto & Osmon 1983	Triticum aestivum	Temperate	2	1	27	0.65	21.5	CO2	Herbaceous	Lab	Fig 1a	non-woody	9
Azcon-Bieto & Osmon 1983	Triticum aestivum	Temperate	3	1	24	0.86	24	CO2	Herbaceous	Lab	Fig 1a	non-woody	9
Azcon-Bieto & Osmon 1983	Triticum aestivum	Temperate	4	1	20	0.85	23	CO2	Herbaceous	Lab	Fig 1a	non-woody	9
Azcon-Bieto & Osmon 1983	Triticum aestivum	Temperate	5	1	13.5	0.94	14.5	CO2	Herbaceous	Lab	Fig 1a	non-woody	9
Azcon-Bieto & Osmon 1983	Triticum aestivum	Temperate	1	1.5	30	0.58	23	CO2	Herbaceous	Lab	Fig 1a	non-woody	9
Azcon-Bieto & Osmon 1983	Triticum aestivum	Temperate	2	1.5	27	0.53	17.5	CO2	Herbaceous	Lab	Fig 1a	non-woody	9
Azcon-Bieto & Osmon 1983	Triticum aestivum	Temperate	3	1.5	24	0.7	19.5	CO2	Herbaceous	Lab	Fig 1a	non-woody	9
Azcon-Bieto & Osmon 1983	Triticum aestivum	Temperate	4	1.5	20	0.76	20.5	CO2	Herbaceous	Lab	Fig 1a	non-woody	9
Azcon-Bieto & Osmon 1983	Triticum aestivum	Temperate	5	1.5	13.5	0.87	13.5	CO2	Herbaceous	Lab	Fig 1a	non-woody	9
Scafaro et al 2017	Triticum aestivum	Temperate	6	2.5	21.5	0.41	18.5	O2			omit	non-woody
Scafaro et al 2017	Triticum aestivum	Temperate	6	6.5	21.5	0.47	21	O2			omit	non-woody
Azcon-Bieto et al 1983	Triticum aestivum	Temperate	11	10	21	0.75	0.55	daytime			omit	non-woody
Azcon-Bieto & Osmon 1983	Triticum aestivum	Temperate	1	11	30	0.56	22.5	CO2	Herbaceous	Lab	Fig 1a	non-woody	9
Azcon-Bieto & Osmon 1983	Triticum aestivum	Temperate	2	11	27	0.52	17	CO2	Herbaceous	Lab	Fig 1a	non-woody	9
Azcon-Bieto & Osmon 1983	Triticum aestivum	Temperate	3	11	24	0.43	12	CO2	Herbaceous	Lab	Fig 1a	non-woody	9
Azcon-Bieto & Osmon 1983	Triticum aestivum	Temperate	4	11	20	0.35	9.5	CO2	Herbaceous	Lab	Fig 1a	non-woody	9
Azcon-Bieto & Osmon 1983	Triticum aestivum	Temperate	5	11	13.5	0.39	6	CO2	Herbaceous	Lab	Fig 1a	non-woody	9
Averill & ap Rees 1994	Triticum aestivum	Temperate	7	17	25	0.73	6.25	CO2	Herbaceous	Lab	Fig 1a	non-woody	9
Averill & ap Rees 1994	Triticum aestivum	Temperate	8	17	25	0.68	7.9	CO2	Herbaceous	Lab	Fig 1a	non-woody	9
Averill & ap Rees 1994	Triticum aestivum	Temperate	9	17	25	0.64	6.28	CO2	Herbaceous	Lab	Fig 1a	non-woody	9
Averill & ap Rees 1994	Triticum aestivum	Temperate	10	17	25	0.65	8.64	CO2	Herbaceous	Lab	Fig 1a	non-woody	9
Newman (unpublished)	Unidentified	Tropical	1	0	25	1	0.622	CO2	Herbaceous	Field	Fig 1b	non-woody	1
Newman (unpublished)	Unidentified	Tropical	1	1	25	1.05091	0.653667	CO2	Herbaceous	Field	Fig 1b	non-woody	1
Newman (unpublished)	Unidentified	Tropical	1	2	25	1.03671	0.644833	CO2	Herbaceous	Field	Fig 1b	non-woody	1
Newman (unpublished)	Unidentified	Tropical	1	3	25	0.913987	0.5685	CO2	Herbaceous	Field	Fig 1b	non-woody	1
Newman (unpublished)	Unidentified	Tropical	1	4	25	0.778671	0.484333	CO2	Herbaceous	Field	Fig 1b	non-woody	1
Newman (unpublished)	Unidentified	Tropical	1	5	25	0.650322	0.4045	CO2	Herbaceous	Field	Fig 1b	non-woody	1
Newman (unpublished)	Unidentified	Tropical	1	6	25	0.67926	0.4225	CO2	Herbaceous	Field	Fig 1b	non-woody	1
Newman (unpublished)	Unidentified	Tropical	1	7	25	0.648982	0.403667	CO2	Herbaceous	Field	Fig 1b	non-woody	1
Newman (unpublished)	Unidentified	Tropical	1	8	25	0.632905	0.393667	CO2	Herbaceous	Field	Fig 1b	non-woody	1
Newman (unpublished)	Unidentified	Tropical	1	9	25	0.634512	0.394667	CO2	Herbaceous	Field	Fig 1b	non-woody	1
Newman (unpublished)	Unidentified	Tropical	1	10	25	0.583601	0.363	CO2	Herbaceous	Field	Fig 1b	non-woody	1
