# Supplementary material for: Nocturnal plant respiration is under strong non-temperature control
Source: Nat Commun. 2022 Sep 26;13:5650. doi: 10.1038/s41467-022-33370-1 (PMC9512894; doi:10.1038/s41467-022-33370-1)
Supplement: Supplementary file 4 — Supplementary Data 2 [file 41467_2022_33370_MOESM4_ESM.xlsx]

## Sheet: Data for Figs 1b 1c and S2 - De
Species	Replicate	Date	measurement	hrs_after_18	hrs_after_sunset	RD	Tleaf	gsw	sunset time
Prunus avium	1	2020-09-22	1	0.774722	-0.525278	0.819453	19.3251	0.116599	19.3
Prunus avium	2	2020-09-22	1	1.08528	-0.214722	0.684646	18.6455	0.0604776	19.3
Prunus avium	3	2020-09-22	1	1.32694	0.0269444	0.374881	18.2943	0.0279345	19.3
Prunus avium	4	2020-09-22	1	1.49694	0.196944	0.709348	17.6199	0.155671	19.3
Prunus avium	1	2020-09-22	2	1.96639	0.666389	0.593695	16.2605	0.0677343	19.3
Prunus avium	2	2020-09-22	2	2.12222	0.822222	0.479054	15.7167	0.0309043	19.3
Prunus avium	3	2020-09-22	2	2.315	1.015	0.231897	14.6424	0.016961	19.3
Prunus avium	4	2020-09-22	2	2.455	1.155	0.406833	13.9424	0.113273	19.3
Prunus avium	1	2020-09-22	3	2.98194	1.68194	0.465703	13.5998	0.0673253	19.3
Prunus avium	2	2020-09-22	3	3.13556	1.83556	0.355247	13.1114	0.0463259	19.3
Prunus avium	3	2020-09-22	3	3.29806	1.99806	0.185164	12.8659	0.0216751	19.3
Prunus avium	4	2020-09-22	3	3.45389	2.15389	0.344621	12.6843	0.0988402	19.3
Prunus avium	1	2020-09-22	5	5.1375	3.8375	0.294477	11.6993	0.0529396	19.3
Prunus avium	2	2020-09-22	5	5.33556	4.03556	0.329013	11.6738	0.0518597	19.3
Prunus avium	3	2020-09-22	5	5.49889	4.19889	0.188135	11.5822	0.0250089	19.3
Prunus avium	4	2020-09-22	5	5.60639	4.30639	0.294152	11.8646	0.12172	19.3
Prunus avium	1	2020-09-23	7	7.18694	5.88694	0.393352	12.8312	0.0526074	19.3
Prunus avium	2	2020-09-23	7	7.48278	6.18278	0.369806	12.7178	0.0377925	19.3
Prunus avium	3	2020-09-23	7	7.64694	6.34694	0.29265	12.7066	0.031038	19.3
Prunus avium	4	2020-09-23	7	7.78806	6.48806	0.348704	12.3479	0.153657	19.3
Prunus avium	1	2020-09-23	9	9.13333	7.83333	0.392335	13.1276	0.0283631	19.3
Prunus avium	2	2020-09-23	9	9.33833	8.03833	0.383873	13.3679	0.031	19.3
Prunus avium	3	2020-09-23	9	9.51806	8.21806	0.249589	13.2786	0.0101658	19.3
Prunus avium	4	2020-09-23	9	9.67417	8.37417	0.385984	12.8118	0.112538	19.3
Prunus avium	1	2020-09-23	11	11.1647	9.86472	0.385547	13.6071	0.0283616	19.3
Prunus avium	2	2020-09-23	11	11.3011	10.0011	0.380057	13.1571	0.0364176	19.3
Prunus avium	3	2020-09-23	11	11.4842	10.1842	0.209804	12.8033	0.0115113	19.3
Prunus avium	4	2020-09-23	11	11.6578	10.3578	0.382222	11.9467	0.0917542	19.3
Prunus avium	1	2020-09-23	13	13.1447	11.8447	0.411667	13.9734	0.0265022	19.3
Prunus avium	2	2020-09-23	13	13.3003	12.0003	0.418542	13.5459	0.0374705	19.3
Prunus avium	3	2020-09-23	13	13.4761	12.1761	0.193596	13.3989	0.0113547	19.3
Prunus avium	4	2020-09-23	13	13.6089	12.3089	0.510668	12.8394	0.102097	19.3
Rumex obtusifolius	1	2020-09-26	0	0.305833	-0.824167	0.444686	15.369	0.144424	19.13
Rumex obtusifolius	2	2020-09-26	0	0.564444	-0.565556	0.614008	15.4505	0.261415	19.13
Rumex obtusifolius	3	2020-09-26	0	0.678611	-0.451389	0.611221	15.6497	0.131268	19.13
Rumex obtusifolius	4	2020-09-26	0	0.79	-0.34	0.377617	15.4946	0.11334	19.13
Rumex obtusifolius	1	2020-09-26	1	1.02611	-0.103889	0.447285	15.2767	0.0925132	19.13
Rumex obtusifolius	2	2020-09-26	1	1.24361	0.113611	0.536669	15.0951	0.251364	19.13
Rumex obtusifolius	3	2020-09-26	1	1.37111	0.241111	0.524526	14.9947	0.0863772	19.13
Rumex obtusifolius	4	2020-09-26	1	1.63972	0.509722	0.360991	14.8445	0.056834	19.13
Rumex obtusifolius	1	2020-09-26	2	2.13889	1.00889	0.428168	15.1066	0.0698592	19.13
Rumex obtusifolius	2	2020-09-26	2	2.2425	1.1125	0.574356	14.9121	0.224349	19.13
Rumex obtusifolius	3	2020-09-26	2	2.40194	1.27194	0.413422	14.3804	0.0440587	19.13
Rumex obtusifolius	4	2020-09-26	2	2.48167	1.35167	0.352291	14.1447	0.0820544	19.13
Rumex obtusifolius	1	2020-09-26	3	3.11833	1.98833	0.471476	17.3503	0.0472309	19.13
Rumex obtusifolius	2	2020-09-26	3	3.19889	2.06889	0.564014	16.1775	0.215921	19.13
Rumex obtusifolius	3	2020-09-26	3	3.32694	2.19694	0.491634	16.3029	0.0462671	19.13
Rumex obtusifolius	4	2020-09-26	3	3.42194	2.29194	0.349555	15.4233	0.0465934	19.13
Rumex obtusifolius	1	2020-09-26	5	5.25722	4.12722	0.291159	13.498	0.0329726	19.13
Rumex obtusifolius	2	2020-09-26	5	5.36639	4.23639	0.46666	13.5144	0.230783	19.13
Rumex obtusifolius	3	2020-09-26	5	5.57611	4.44611	0.393656	13.604	0.0492577	19.13
Rumex obtusifolius	4	2020-09-26	5	5.65972	4.52972	0.29469	13.5323	0.0635568	19.13
Rumex obtusifolius	1	2020-09-27	7	7.40361	6.27361	0.25173	13.0006	0.0396494	19.13
Rumex obtusifolius	2	2020-09-27	7	7.54861	6.41861	0.547991	13.2086	0.223298	19.13
Rumex obtusifolius	3	2020-09-27	7	7.61611	6.48611	0.301932	13.3979	0.024673	19.13
Rumex obtusifolius	4	2020-09-27	7	7.6975	6.5675	0.248614	13.4704	0.054909	19.13
Rumex obtusifolius	1	2020-09-27	9	9.12722	7.99722	0.18022	13.4684	0.0454837	19.13
Rumex obtusifolius	2	2020-09-27	9	9.28583	8.15583	0.428796	13.7266	0.190263	19.13
Rumex obtusifolius	3	2020-09-27	9	9.36417	8.23417	0.304973	13.8791	0.0413907	19.13
Rumex obtusifolius	4	2020-09-27	9	9.48722	8.35722	0.254269	13.8982	0.0445882	19.13
Rumex obtusifolius	1	2020-09-27	11	11.0469	9.91694	0.244952	13.9071	0.0369591	19.13
Rumex obtusifolius	2	2020-09-27	11	11.1475	10.0175	0.283026	14.0937	0.280753	19.13
Rumex obtusifolius	3	2020-09-27	11	11.3453	10.2153	0.344567	14.2382	0.0517038	19.13
Rumex obtusifolius	4	2020-09-27	11	11.4639	10.3339	0.336101	14.2534	0.0548127	19.13
Rumex obtusifolius	1	2020-09-27	13	13.1308	12.0008	0.150996	13.7905	0.0510875	19.13
Rumex obtusifolius	2	2020-09-27	13	13.2308	12.1008	0.305678	13.9005	0.222789	19.13
Rumex obtusifolius	3	2020-09-27	13	13.4306	12.3006	0.338757	14.0825	0.0602638	19.13
Rumex obtusifolius	4	2020-09-27	13	13.4972	12.3672	0.338937	14.0344	0.175468	19.13
Plantago major	2	2020-09-28	0	0.263889	-0.753111	0.337555	14.4215	0.163825	19.017
Plantago major	3	2020-09-28	0	0.388889	-0.628111	0.326709	14.672	0.0454259	19.017
Plantago major	4	2020-09-28	0	0.738889	-0.278111	0.513759	14.8058	0.0606353	19.017
Plantago major	1	2020-09-28	1	1.20528	0.188278	0.377612	14.8069	0.117481	19.017
Plantago major	2	2020-09-28	1	1.34472	0.327722	0.357082	14.8158	0.129361	19.017
Plantago major	3	2020-09-28	1	1.4825	0.4655	0.33431	15.0272	0.030726	19.017
Plantago major	4	2020-09-28	1	1.63333	0.616333	0.479481	15.1146	0.0416008	19.017
Plantago major	1	2020-09-28	2	2.1775	1.1605	0.30032	15.1403	0.051626	19.017
Plantago major	2	2020-09-28	2	2.26278	1.24578	0.299241	14.5236	0.0946591	19.017
Plantago major	3	2020-09-28	2	2.395	1.378	0.305568	14.6518	0.0335818	19.017
Plantago major	4	2020-09-28	2	2.54611	1.52911	0.427256	15.0243	0.0414513	19.017
Plantago major	1	2020-09-28	3	3.08778	2.07078	0.326955	16.6998	0.0411823	19.017
Plantago major	2	2020-09-28	3	3.19056	2.17356	0.322618	15.9886	0.100418	19.017
Plantago major	3	2020-09-28	3	3.37028	2.35328	0.411605	16.6893	0.0156262	19.017
Plantago major	4	2020-09-28	3	3.51056	2.49356	0.464649	16.4825	0.0455119	19.017
Plantago major	1	2020-09-28	5	5.18472	4.16772	0.303964	16.4915	0.03583	19.017
Plantago major	2	2020-09-28	5	5.24222	4.22522	0.276416	16.2005	0.0638657	19.017
Plantago major	3	2020-09-28	5	5.32417	4.30717	0.292389	15.2778	0.019304	19.017
Plantago major	4	2020-09-28	5	5.40194	4.38494	0.424449	15.3025	0.0339149	19.017
Plantago major	1	2020-09-29	7	7.15083	6.13383	0.102702	13.0609	0.0374236	19.017
Plantago major	2	2020-09-29	7	7.23	6.213	0.209044	13.0987	0.0477327	19.017
Plantago major	3	2020-09-29	7	7.395	6.378	0.236281	13.1809	0.0206924	19.017
Plantago major	4	2020-09-29	7	7.49139	6.47439	0.364033	13.19	0.0623798	19.017
Plantago major	1	2020-09-29	9	9.11722	8.10022	0.149438	12.031	0.0386805	19.017
Plantago major	2	2020-09-29	9	9.23333	8.21633	0.180705	11.8499	0.118452	19.017
Plantago major	3	2020-09-29	9	9.37806	8.36106	0.230951	12.4946	0.0322784	19.017
Plantago major	4	2020-09-29	9	9.43944	8.42244	0.29823	12.7265	0.087674	19.017
Plantago major	1	2020-09-29	11	11.0297	10.0127	0.192909	12.8684	0.0292129	19.017
Plantago major	2	2020-09-29	11	11.1211	10.1041	0.249185	13.0083	0.155782	19.017
Plantago major	3	2020-09-29	11	11.2539	10.2369	0.249793	12.743	0.0350512	19.017
Plantago major	4	2020-09-29	11	11.3308	10.3138	0.303346	12.5982	0.0273145	19.017
Plantago major	1	2020-09-29	13	13.0264	12.0094	0.311675	15.2846	0.0635143	19.017
Plantago major	2	2020-09-29	13	13.1961	12.1791	0.253591	15.4871	0.126031	19.017
Plantago major	3	2020-09-29	13	13.3206	12.3036	0.279337	14.1789	0.0864338	19.017
Plantago major	4	2020-09-29	13	13.4653	12.4483	0.371215	13.9741	0.0758068	19.017
