# Supplementary material for: Nocturnal plant respiration is under strong non-temperature control
Source: Nat Commun. 2022 Sep 26;13:5650. doi: 10.1038/s41467-022-33370-1 (PMC9512894; doi:10.1038/s41467-022-33370-1)
Supplement: Supplementary file 5 — Supplementary Data 3 [file 41467_2022_33370_MOESM5_ESM.xlsx]

## Sheet: Data for Figs 1b and S2 - Exete
Species,Biome,measurement,Hours,Temp,Respiration,RTo,,,,,,,,,,,,,,
Betula pendula,Temperate,1,0,21.3,2.172089971,1,,,,,,,,,,,,,,
Betula pendula,Temperate,2,6.666666667,16.25,0.793201087,0.365178744,,,,,,,,,,,,,,
Betula pendula,Temperate,1,0,20.74,2.405194334,1,,,,,,,,,,,,,,
Betula pendula,Temperate,2,6.166666667,16.96,1.196161229,0.497324151,,,,,,,,,,,,,,
Betula pendula,Temperate,1,0,20.07,2.057884917,1,,,,,,,,,,,,,,
Betula pendula,Temperate,2,6.166666667,16.72,0.947117106,0.46023813,,,,,,,,,,,,,,
Betula pendula,Temperate,1,0,21.33,2.40368608,1,,,,,,,,,,,,,,
Betula pendula,Temperate,2,6.25,16.72,1.180835976,0.49126048,,,,,,,,,,,,,,
Betula pendula,Temperate,1,0,21.03,2.05408255,1,,,,,,,,,,,,,,
Betula pendula,Temperate,2,6.25,16.37,1.047072252,0.509751788,,,,,,,,,,,,,,
Betula pendula,Temperate,1,0,20.12,2.224362052,1,,,,,,,,,,,,,,
Betula pendula,Temperate,2,6.166666667,16.16,1.093115157,0.491428612,,,,,,,,,,,,,,
Tilia x europaea,Temperate,1,0,19.04,0.827455989,1,,,,,,,,,,,,,,
Tilia x europaea,Temperate,2,6,15.96,0.468977105,0.566769849,,,,,,,,,,,,,,
Tilia x europaea,Temperate,1,0,19.02,1.16717272,1,,,,,,,,,,,,,,
Tilia x europaea,Temperate,2,6.75,14.75,0.59191606,0.507136648,,,,,,,,,,,,,,
Tilia x europaea,Temperate,1,0,18.91,1.127677447,1,,,,,,,,,,,,,,
Tilia x europaea,Temperate,2,6.333333333,14.79,0.601496457,0.533394064,,,,,,,,,,,,,,
Tilia x europaea,Temperate,1,0,18.35,0.496712972,1,,,,,,,,,,,,,,
Tilia x europaea,Temperate,2,6.583333333,15.93,0.340252017,0.685007311,,,,,,,,,,,,,,
Tilia x europaea,Temperate,1,0,18.24,0.574804632,1,,,,,,,,,,,,,,
Tilia x europaea,Temperate,2,6.5,15.56,0.396624649,0.690016446,,,,,,,,,,,,,,
Platinus x hispanica,Temperate,1,0,17.42,0.853582879,1,,,,,,,,,,,6.5625,0.410369075,0.723336356,0.111412651
Platinus x hispanica,Temperate,2,6.5,14.77,0.603131935,0.706588605,,,,,,,,,,,,,,
Platinus x hispanica,Temperate,1,0,17.18,0.735985395,1,,,,,,,,,,,,,,
Platinus x hispanica,Temperate,2,6.583333333,13.01,0.43941178,0.597038723,,,,,,,,,,,,,,
Platinus x hispanica,Temperate,1,0,18.28,0.951006035,1,,,,,,,,,,,,,,
Platinus x hispanica,Temperate,2,7.083333333,15.25,0.686109814,0.721456845,,,,,,,,,,,,,,
Platinus x hispanica,Temperate,1,0,18.1,0.827700818,1,,,,,,,,,,,,,,
Platinus x hispanica,Temperate,2,6.083333333,16.13,0.718660546,0.868261249,,,,,,,,,,,,,,
Prunus padus,Temperate,1,0,18.81,1.859052617,1,,,,,,,,,,,6.579166667,0.061425957,0.445782869,0.034130151
Prunus padus,Temperate,2,6.65,13.65,0.737876521,0.396909972,,,,,,,,,,,,,,
Prunus padus,Temperate,1,0,18.82,1.604103865,1,,,,,,,,,,,,,,
Prunus padus,Temperate,2,6.583333333,13.68,0.758282813,0.472714286,,,,,,,,,,,,,,
Prunus padus,Temperate,1,0,18.75,1.389102238,1,,,,,,,,,,,,,,
Prunus padus,Temperate,2,6.583333333,13.61,0.646100603,0.465120987,,,,,,,,,,,,,,
Prunus padus,Temperate,1,0,18.5,1.300539802,1,,,,,,,,,,,,,,
Prunus padus,Temperate,2,6.5,13.6,0.583144141,0.448386232,,,,,,,,,,,,,,
Acer pseudoplatanus,Temperate,1,0,17.31,0.589025446,1,,,,,,,,,,,6.4375,0.041666666,0.533119218,0.080247966
Acer pseudoplatanus,Temperate,2,6.5,13.24,0.375194997,0.636975871,,,,,,,,,,,,,,
Acer pseudoplatanus,Temperate,1,0,20.42,1.307580279,1,,,,,,,,,,,,,,
Acer pseudoplatanus,Temperate,2,6.416666667,17.72,0.590725256,0.451769781,,,,,,,,,,,,,,
Acer pseudoplatanus,Temperate,1,0,20.35,1.349960977,1,,,,,,,,,,,,,,
Acer pseudoplatanus,Temperate,2,6.416666667,17.77,0.743413459,0.550692555,,,,,,,,,,,,,,
Acer pseudoplatanus,Temperate,1,0,20.07,1.554147627,1,,,,,,,,,,,,,,
Acer pseudoplatanus,Temperate,2,6.416666667,17.84,0.76625487,0.493038664,,,,,,,,,,,,,,
Fagus sylvatica f. purpurea,Temperate,1,0,18.81,1.625546485,1,,,,,,,,,,,,,,
Fagus sylvatica f. purpurea,Temperate,2,6.083333333,15.19,0.768496242,0.472761776,,,,,,,,,,,,,,
