# Supplementary material for: Nocturnal plant respiration is under strong non-temperature control
Source: Nat Commun. 2022 Sep 26;13:5650. doi: 10.1038/s41467-022-33370-1 (PMC9512894; doi:10.1038/s41467-022-33370-1)
Supplement: Supplementary file 6 — Supplementary Data 4 [file 41467_2022_33370_MOESM6_ESM.xlsx]

## Sheet: 2a
R Q10inh	R Q10app	inh1	inh2	app	Temperature		Q10 inh	1.86348
2.5	2.5	1		1	20		Q10 app	3.82524
2.34913	2.18612	0.939653		0.874448	19
2.20737	1.91165	0.882948		0.76466	18		Rinitial	2.5
2.07416	1.67164	0.829665		0.668656	17
1.94899	1.46176	0.779597		0.584705	16
1.83138	1.27824	0.732551	0.732551	0.511294	15
1.72086	1.11775		0.688344	0.4471	14
1.61701	0.977415		0.646804	0.390966	13
1.51943	0.854699		0.607772	0.34188	12
1.42774	0.74739		0.571095	0.298956	11
1.34158	0.653554		0.536631	0.261422	10

## Sheet: 2b
Q10inh	Q10app	TC
1.8	3	0.57
2	6.5	0.43
1.7	4.2	nan
2	2.8	nan
2	2.7	nan
2.6	7.9	0.32
1.5	3.5	nan
1.7	3	0.49
1.6	2	nan
2.4	5	0.65
2.1	4.3	nan
1.9	4.9	0.41

## Sheet: 2c
deltaT	Q10app	TC	Q10inh	TDQ10
1	33.6311	0.225935	2	2.4665
2	8.20135	0.376835	2	2.488
3	5.1239	0.484534	2	2.5095
4	4.05002	0.565093	2	2.531
5	3.517	0.627488	2	2.5525
6	3.20122	0.677134	2	2.574
7	2.99317	0.717488	2	2.5955
8	2.84606	0.750861	2	2.617
9	2.73666	0.77886	2	2.6385
10	2.65217	0.802633	2	2.66

## Sheet: 2d
Time	Constant	New
0	2.5	2.5
1	2.41484	2.22165
2	2.33258	2.06126
3	2.25313	1.9269
4	2.17638	1.8083
5	2.10224	1.70117
6	2.03063	1.60314
7	1.96146	1.51269
8	1.89465	1.42875
