# Supplementary material for: Nocturnal plant respiration is under strong non-temperature control
Source: Nat Commun. 2022 Sep 26;13:5650. doi: 10.1038/s41467-022-33370-1 (PMC9512894; doi:10.1038/s41467-022-33370-1)
Supplement: Supplementary file 7 — Supplementary Data 5 [file 41467_2022_33370_MOESM7_ESM.xlsx]

## Sheet: Data for Fig S3 - top 10 percen
Date,Chamber,R0
12/03/2014,C05,0.028722368
23/05/2014,C05,0.028538311
03/04/2014,C05,0.028160971
24/05/2014,C05,0.02626217
20/05/2014,C05,0.025374408
18/04/2014,C05,0.024448952
29/04/2014,C05,0.024358147
02/04/2014,C05,0.024279453
26/04/2014,C05,0.02394173
07/03/2014,C05,0.023648395
03/04/2014,C07,0.023590229
24/04/2014,C05,0.023340439
22/03/2014,C05,0.023296147
09/04/2014,C05,0.023143148
19/03/2014,C05,0.022974804
20/04/2014,C05,0.022254206
13/03/2014,C05,0.022137504
22/12/2013,C07,0.0220497
25/03/2014,C05,0.022030588
15/04/2014,C05,0.021694152
12/03/2014,C07,0.021668719
26/03/2014,C05,0.021377804
24/04/2014,C07,0.021268082
05/04/2014,C05,0.021153566
04/04/2014,C05,0.021142628
13/04/2014,C05,0.021094616
23/04/2014,C05,0.020977886
10/05/2014,C05,0.020956807
20/05/2014,C07,0.020787964
22/12/2013,C05,0.020770582
21/05/2014,C05,0.020754228
25/05/2014,C05,0.020752192
10/04/2014,C05,0.020722145
01/04/2014,C05,0.020619828
29/03/2014,C05,0.02059966
25/02/2014,C05,0.020413769
20/12/2013,C05,0.020319411
11/03/2014,C05,0.020245768
04/12/2013,C11,0.020195724
23/05/2014,C07,0.020115352
18/04/2014,C07,0.020114118
20/12/2013,C11,0.020071657
20/12/2013,C07,0.019902803
10/03/2014,C05,0.019800407
08/03/2014,C05,0.019592665
25/04/2014,C05,0.019520275
19/05/2014,C05,0.019430413
31/03/2014,C05,0.019375829
27/04/2014,C05,0.019373736
06/05/2014,C05,0.019164484
22/12/2013,C11,0.019152401
20/03/2014,C05,0.019113721
11/01/2014,C11,0.018983056
07/04/2014,C05,0.018858872
13/02/2014,C05,0.018855111
11/05/2014,C05,0.018854748
23/03/2014,C05,0.018827274
15/02/2014,C05,0.018797642
05/03/2014,C05,0.018795407
05/03/2014,C07,0.018730752
17/04/2014,C05,0.018724123
08/04/2014,C05,0.018573094
29/04/2014,C07,0.018549197
30/03/2014,C05,0.018491572
18/05/2014,C05,0.018484986
26/03/2014,C07,0.018391149
14/04/2014,C05,0.018247982
26/04/2014,C07,0.01824225
22/03/2014,C07,0.018210604
14/02/2014,C05,0.018201354
16/04/2014,C05,0.018148857
09/04/2014,C07,0.018099419
11/01/2014,C05,0.01807746
24/02/2014,C05,0.018052526
13/03/2014,C07,0.018049208
22/02/2014,C05,0.017957459
06/04/2014,C05,0.01789283
24/05/2014,C07,0.017836797
15/01/2014,C05,0.017833046
29/01/2014,C05,0.01783015
31/01/2014,C05,0.017820101
