# Supplementary material for: Nocturnal plant respiration is under strong non-temperature control
Source: Nat Commun. 2022 Sep 26;13:5650. doi: 10.1038/s41467-022-33370-1 (PMC9512894; doi:10.1038/s41467-022-33370-1)
Supplement: Supplementary file 9 — Source Data [file 41467_2022_33370_MOESM9_ESM.zip]

Archive with 3 entries (3 files):
- manuscript_figures.py
- plot_pattern_diagram_markers.py
- README.txt
