# Supplementary material for: Nocturnal plant respiration is under strong non-temperature control
Source: Nat Commun. 2022 Sep 26;13:5650. doi: 10.1038/s41467-022-33370-1 (PMC9512894; doi:10.1038/s41467-022-33370-1)
Supplement: Supplementary file 9 — Source Data [file 41467_2022_33370_MOESM9_ESM.zip › manuscript_figures.py]

##############################################################################
##############################################################################
# This code produces figure 1, supplementary figures 1, 2, 3 and 4,
# for Bruhn et al. (2022)
# "Nocturnal plant respiration is under strong non-temperature control"
# when the code is run, these figures will be saved to the same directory
##############################################################################
##############################################################################
# import required packages
import numpy as np
import matplotlib.pyplot as plt
import pandas as pd
import datetime
import sys
from astral import LocationInfo
from astral.sun import sun
import uncertainties.unumpy as unp
from lmfit import Model, Parameters
import statsmodels.api as sm
from statsmodels.sandbox.predict_functional import predict_functional
from statsmodels.tools.eval_measures import rmse
import skill_metrics as skm

pd.options.mode.chained_assignment = None  # switch off unnecessary pandas warning
eps = sys.float_info.epsilon  # set epsilon small value


def get_suntimes(day, month, year):
    """
    Function to find the dawn and dusk time for a given location and date.
    """
    city = LocationInfo("Sydney", "Australia", "Sydney/Australia", -33.61108, 150.7407)
    s = sun(
        city.observer, date=datetime.date(year, month, day), dawn_dusk_depression=3.0
    )
    dawn = s["dawn"].replace(tzinfo=None)
    dusk = s["dusk"].replace(tzinfo=None)
    return [dawn, dusk]


def powerlaw(x, a, b):
    """
    Power law function. Input arrays or scalars.
    """
    return 1 - a * x ** b


def quad(x, a, b, c):
    """
    Quadratic function
    """
    return a + b * x + c * x ** 2


def polynom(x, a, b, c, d):
    """
    4th order polynomial function
    """
    return a + b * x + c * x ** 2 + d * x ** 3


def intfunc(x, a, b, c, d):
    """
    Integral of a 4th order polynomial function
    """
    return a * x + 0.5 * b * x ** 2 + (1 / 3) * c * x ** 3 + 0.25 * d * x ** 4


def expdec(x, a, b, c):
    """
    Exponential decay function
    """
    return a + b * np.exp(-c * x)


def linear(x, a, b):
    """
    Linear function
    """
    return a - b * x


def s_1(R_vals, T_vals, errors):
    """
    Standard nocturnal respiration

    Inputs:
    R_vals- unnormalised nighttime respiration data
    T_vals- air temperature measurements
    errors- set to 1 if R_vals and T_vals unumpy arrays
    """
    power = np.power(Q10, (0.1 * (T_vals - T_vals[0])))
    R_S1 = R_vals[0] * power
    R_S1_norm = R_S1 / R_vals[0]
    if errors == 1:
        return (
            unp.nominal_values(R_S1),
            unp.nominal_values(R_S1_norm),
            unp.std_devs(R_S1),
            unp.std_devs(R_S1_norm),
        )
    else:
        return (R_S1, R_S1_norm)


def s_3(R_vals, T_vals, errors):
    """
    Standard nocturnal respiration with temp. dependent Q10

    Inputs:
    R_vals- unnormalised nighttime respiration data
    T_vals- air temperature measurements
    errors- set to 1 if R_vals and T_vals unumpy arrays
    """
    TDQ = 3.09 - 0.0435 * T_vals
    R_S2 = R_vals[0] * np.power(TDQ, (0.1 * (T_vals - T_vals[0])))
    R_S2_norm = R_S2 / R_vals[0]
    if errors == 1:
        return (
            unp.nominal_values(R_S2),
            unp.nominal_values(R_S2_norm),
            unp.std_devs(R_S2),
            unp.std_devs(R_S2_norm),
        )
    else:
        return (R_S2, R_S2_norm)


def s_2(R_vals, T_vals, time_vals, errors):
    """
    Standard with variable noctural baseline R (respiration)

    Inputs:
    R_vals- unnormalised nighttime respiration data
    T_vals- air temperature measurements
    time_vals- time since darkness in hours
    errors- set to 1 if R_vals and T_vals unumpy arrays
    """
    R_S3 = (
        R_vals[0]
        * np.power(Q10, (0.1 * (T_vals - T_vals[0])))
        * (1 - 0.08 * np.power(time_vals, 0.54))
    )
    R_S3_norm = R_S3 / R_vals[0]
    if errors == 1:
        return (
            unp.nominal_values(R_S3),
            unp.nominal_values(R_S3_norm),
            unp.std_devs(R_S3),
            unp.std_devs(R_S3_norm),
        )
    else:
        return (R_S3, R_S3_norm)


def s_4(R_vals, T_vals, time_vals, errors):
    """
    Standard with variable noctural baseline R and temperature dependent Q10

    Inputs:
    R_vals- unnormalised nighttime respiration data
    T_vals- air temperature measurements
    time_vals- time since darkness in hours
    errors- set to 1 if R_vals and T_vals unumpy arrays
    """
    TDQ = 3.09 - 0.0435 * T_vals
    R_S4 = (
        R_vals[0]
        * np.power(TDQ, (0.1 * (T_vals - T_vals[0])))
        * (1 - 0.08 * np.power(time_vals, 0.54))
    )
    R_S4_norm = R_S4 / R_vals[0]
    if errors == 1:
        return (
            unp.nominal_values(R_S4),
            unp.nominal_values(R_S4_norm),
            unp.std_devs(R_S4),
            unp.std_devs(R_S4_norm),
        )
    else:
        return (R_S4, R_S4_norm)


def get_night(date, df):
    """
    Returns all data between midday on date and midday the next day
    """
    df["Date and Time"] = pd.to_datetime(df["Date and Time"], format="%d/%m/%Y %H:%M")
    date_midday = datetime.datetime.strptime(date + " 12:00:00", "%d/%m/%Y %H:%M:%S")
    nextd_midday = date_midday + datetime.timedelta(hours=23, minutes=59, seconds=59)
    # get night values between current day & next day
    shoot_onenight = df[
        (df["Date and Time"] > date_midday) & (df["Date and Time"] < nextd_midday)
    ]
    return shoot_onenight


def get_hoursd(df):
    """
    Insert HoursDarkness column to dataframe in place.
    This is the time since the first row in hours.
    """
    df.insert(
        0,
        "HoursDarkness",
        (df.loc[:, "Date and Time"] - df.loc[:, "Date and Time"].iloc[0]).dt.seconds
        / 3600,
    )


##############################################################################
##############################################################################
# Figure 1a
##############################################################################
##############################################################################

# read spreadsheet
df = pd.read_excel("manuscript_code/Source Data/Data for Figs 1a and S1.xlsx")

# rename columns
df.columns = [
    "Ref",
    "Species",
    "Biome",
    "Replicate",
    "HoursDarkness",
    "Temp",
    "Rnorm",
    "Rraw",
    "CO2",
    "Vegclass",
    "Conditions",
    "Fig",
    "Woody",
    "Reps",
]
# remove irrelevant columns
df = df.drop(["Ref", "Rraw", "CO2"], axis=1)
dfall = df.loc[df["Fig"] != "omit"]  # remove unwanted data
dfall = dfall.sort_values(by="HoursDarkness")  # order by hours darkness

# add a time column for hourly grouping
dfall["Time"] = pd.to_datetime("1/1/2021 00:00:00", format="%d/%m/%Y %H:%M:%S")

# add hours darkness to datetime column
# shift time values back by ~29 minutes so measurements
# within +/- 30 minutes of each hour are grouped
for num in range(len(dfall)):
    dfall["Time"].iloc[num] += pd.Timedelta(
        dfall["HoursDarkness"].iloc[num] - 0.49,
        "hours",
    )
# number of measurements
n_all = len(dfall)
# create pandas groupby object, with groups of measurements
# for each hour
hourly_groups_all = dfall.groupby(dfall["Time"].dt.hour)

# calculate statistics on measurement groups
means_all = hourly_groups_all.mean()  # mean for each hour bin
stds_all = hourly_groups_all.std()  # standard deviation
sems_all = hourly_groups_all.sem()  # standard error on mean

means_all = means_all.sort_values(by="HoursDarkness")  # order by hours darkness
means_indices = means_all.index
sems_all = sems_all.loc[means_indices.values]  # order by hours darkness

# power law fit data
# first convert pandas series to numpy arrays
xdata_all = means_all["HoursDarkness"].values
ydata_all = means_all["Rnorm"].values
yerr_all = stds_all["Rnorm"].values
yunc_all = sems_all["Rnorm"].values

# define fitting weights
yerr_all[xdata_all == 0.0] = 0.0  # zero SD (standard deviation) at 0 hrs
yunc_all[xdata_all == 0.0] = 0.0  # zero SEM (standard error on mean) at 0 hrs
wghts = 1 / (yunc_all.copy())  # define weights for fit
# set first weight high to force fit through first point
wghts[xdata_all == 0.0] = 1 / np.min(yunc_all[yunc_all > 0.0])

# perform power law fit
mod = Model(powerlaw)
params = mod.make_params(a=0.1, b=0.5)  # initial parameter guess
params = Parameters()
params.add("a", value=0.1)  # initialise parameters
params.add("b", value=0.5)  # initialise parameters
out = mod.fit(ydata_all, params, x=xdata_all, weights=(wghts))  # fit model

# collect fitting results for powerlaw coefficients
a = out.params["a"].value
b = out.params["b"].value
# collect standard error for powerlaw coefficients
aerr = out.params["a"].stderr
berr = out.params["b"].stderr

# fit statistics
aic = out.aic  # Akaike information criterion
ndata = out.ndata  # number of data points
unexp_var = np.sum(wghts * (ydata_all - out.best_fit) ** 2) / (
    ndata - 2
)  # unexplained variance
exp_var = np.sum(wghts * (ydata_all - np.average(ydata_all, weights=wghts)) ** 2) / (
    ndata - 1
)  # explained variance
coeff_det = (
    (ndata - 2) * (1 + (1 / (ndata - 2)) - (unexp_var / exp_var)) / (ndata - 1)
)  # coefficient of determination for modified power curve

# 95% confidence intervals
dely = out.eval_uncertainty(x=xdata_all, sigma=1.96)

# plot figure 1a
# define figure and axes
fig, ax = plt.subplots(figsize=(7, 7))
# add scatter plot with SEM error bars
ax.errorbar(
    xdata_all,
    ydata_all,
    yunc_all,
    marker=".",
    color="blue",
    alpha=1.0,
    capsize=3,
    elinewidth=1,
    linestyle="None",
)
# plot power law fit line
x = np.linspace(0, 17, 100)
y = powerlaw(x, a, b)
ax.plot(
    x,
    y,
    color="k",
    label=r"Power law fit y=1-ax$^b$"
    + "\na = %.2f +/- %.2f \nb = %.2f +/- %.2f \n" % (a, aerr, b, berr)
    + r"$\it{n}$"
    + " = %d \n" % (n_all)
    + r"$r^2$ = %.2f" % (coeff_det),
)
# plot 95% confidence interval
ax.fill_between(
    xdata_all,
    out.best_fit - dely,
    out.best_fit + dely,
    color="skyblue",
    alpha=0.5,
    label="95% confidence band",
)
# axis labels
ax.set_xlabel("Hours After Sunset", fontsize=15)
ax.set_ylabel(
    r" " "R" "$_{\mathrm{T0}}/" "R" "_{\mathrm{T0,initial}}$",
    style="italic",
    fontsize=15,
)
# null hypothesis line
ax.hlines(xmin=0, xmax=17, y=1, linestyles="--", alpha=0.6)
# position legend
ax.legend(fontsize=10, bbox_to_anchor=(0.95, 0.95))
# format ticks
ax.set_xticks(np.arange(0, max(xdata_all) + 1, 1))
plt.savefig("respiration_fig1a.png")
# plt.show()
plt.close("all")
##############################################################################
##############################################################################
# Figure 1c and data for Figure 1b
##############################################################################
##############################################################################
Q10 = 2
##############################################################################
# Process data from Exeter dataset for Figure 1b
##############################################################################
# read spreadsheet of raw data from Exeter species
dfexedata = pd.read_csv(
    "manuscript_code/Source Data/Data for Figs 1b and S2 - Exeter.csv",
)
# get list of species- in the Exeter data
species_list_exe = dfexedata.drop_duplicates("Species")["Species"].dropna()

# dataframes to store final observed, s1, s2, s3, s4 values for each species
df_modeleval_exe = pd.DataFrame(
    columns=[
        "Species",
        "Replicates",
        "HoursDarknessMEAN",
        "HoursDarknessSD",
        "TempMEAN",
        "TempSD",
        "RnormMEAN",
        "RnormSD",
        "s1normMEAN",
        "s1normSD",
        "s2normMEAN",
        "s2normSD",
        "s3normMEAN",
        "s3normSD",
        "s4normMEAN",
        "s4normSD",
    ]
)
df_rep_exe = pd.DataFrame(
    columns=[
        "Species",
        "measurement",
        "HoursDarkness",
        "Rnorm",
        "Temp",
        "s1norm",
        "s2norm",
        "s3norm",
        "s4norm",
    ]
)

# iterate through species in dataset
for species_exe in species_list_exe:

    # select data for given species
    dfspecies_exe = dfexedata.loc[dfexedata["Species"] == species_exe]
    # find number of replicates for this species
    reps_exe = len(dfspecies_exe["measurement"].loc[dfspecies_exe["measurement"] == 1])
    # iterate through inital measurements (0 hours darkness)
    for p in np.arange(0, len(dfspecies_exe), 2):
        # get list of two times for this replicate
        time = np.array(dfspecies_exe["Hours"].iloc[p : p + 2])
        # get list of two R (respiration) measurements for this replicate
        resp = np.array(dfspecies_exe["Respiration"].iloc[p : p + 2])
        # get list of two temperature measurements for this replicate
        temp = np.array(dfspecies_exe["Temp"].iloc[p : p + 2])
        # calculate modelled R from S1-S4, with temperature, initial R
        # and hours darkness (S2 and S4 only)
        s1, s1norm = s_1(resp, temp, 0)
        s2, s2norm = s_2(resp, temp, time, 0)
        s3, s3norm = s_3(resp, temp, 0)
        s4, s4norm = s_4(resp, temp, time, 0)
        # save results for this replicate into dataframe
        df_rep_exe = df_rep_exe.append(
            {
                "Species": species_exe,
                "measurement": dfspecies_exe["measurement"].iloc[p],
                "Replicate": p,
                "HoursDarkness": time[0],
                "Rnorm": dfspecies_exe["RTo"].iloc[p],
                "Temp": temp[0],
                "s1norm": s1norm[0],
                "s2norm": s2norm[0],
                "s3norm": s3norm[0],
                "s4norm": s4norm[0],
            },
            ignore_index=True,
        )
        df_rep_exe = df_rep_exe.append(
            {
                "Species": species_exe,
                "measurement": dfspecies_exe["measurement"].iloc[p + 1],
                "Replicate": p,
                "HoursDarkness": time[1],
                "Rnorm": dfspecies_exe["RTo"].iloc[p + 1],
                "Temp": temp[1],
                "s1norm": s1norm[1],
                "s2norm": s2norm[1],
                "s3norm": s3norm[1],
                "s4norm": s4norm[1],
            },
            ignore_index=True,
        )

    dfspecies_rep_exe = df_rep_exe.loc[df_rep_exe["Species"] == species_exe]
    # take mean of all replicates in species
    dfmean_exe = dfspecies_rep_exe.groupby(dfspecies_rep_exe["measurement"]).mean()
    dfmean_exe["measurement"] = dfmean_exe.index
    # don't take mean if only one replicate
    if len(dfspecies_rep_exe) == 2:
        dfmean_exe = dfspecies_rep_exe
    # take standard deviation for each measurement
    dfsd_exe = dfspecies_rep_exe.groupby(dfspecies_rep_exe["measurement"]).std()
    dfsd_exe["measurement"] = dfsd_exe.index
    dfsd_exe.fillna(0, inplace=True)  # set SD to zero if only one replicate

    # save mean values for each species to dataframe
    for j in range(len(dfmean_exe)):
        df_modeleval_exe = df_modeleval_exe.append(
            {
                "Species": species_exe,
                "Replicates": reps_exe,
                "HoursDarknessMEAN": dfmean_exe["HoursDarkness"].iloc[j],
                "HoursDarknessSD": dfsd_exe["HoursDarkness"].iloc[j],
                "TempMEAN": dfmean_exe["Temp"].iloc[j],
                "TempSD": dfsd_exe["Temp"].iloc[j],
                "RnormMEAN": dfmean_exe["Rnorm"].iloc[j],
                "RnormSD": dfsd_exe["Rnorm"].iloc[j],
                "s1normMEAN": dfmean_exe["s1norm"].iloc[j],
                "s1normSD": dfsd_exe["s1norm"].iloc[j],
                "s2normMEAN": dfmean_exe["s2norm"].iloc[j],
                "s2normSD": dfsd_exe["s2norm"].iloc[j],
                "s3normMEAN": dfmean_exe["s3norm"].iloc[j],
                "s3normSD": dfsd_exe["s3norm"].iloc[j],
                "s4normMEAN": dfmean_exe["s4norm"].iloc[j],
                "s4normSD": dfsd_exe["s4norm"].iloc[j],
            },
            ignore_index=True,
        )

# save species means and replicate level data to csv
df_modeleval_exe.to_csv("exe6species.csv")
df_rep_exe.to_csv("exe6species_rawdata.csv")

##############################################################################
# Process data from Danish dataset for Figure 1b and plot Figure 1c
##############################################################################
# read spreadsheet of raw data from Danish species
dfdkdata = pd.read_excel(
    "manuscript_code/Source Data/Data for Figs 1b 1c and S2 - Denmark.xlsx"
)
# get list of species in the Danish data
species_list_dk = dfdkdata.drop_duplicates("Species")["Species"].dropna()

# define dataframes to store species- and replicate-level data
df_modeleval_dk = pd.DataFrame(
    columns=[
        "Species",
        "HoursDarknessMEAN",
        "HoursDarknessSD",
        "TempMEAN",
        "TempSD",
        "RnormMEAN",
        "RnormSD",
        "s1normMEAN",
        "s1normSD",
        "s2normMEAN",
        "s2normSD",
        "s3normMEAN",
        "s3normSD",
        "s4normMEAN",
        "s4normSD",
    ]
)
df_rep_dk = pd.DataFrame(
    columns=[
        "Species",
        "HoursDarkness",
        "Temp",
        "Rnorm",
        "s1norm",
        "s2norm",
        "s3norm",
        "s4norm",
    ]
)
# loop counter for subplots
i = 0
# initialise figure and axes
fig, (ax1, ax2, ax3) = plt.subplots(ncols=3, figsize=(21, 7))
# fig.tight_layout(pad=4, h_pad=2)
axs = [ax1, ax2, ax3]  # axes list
labs = ["S1", "S2", "S3", "S4"]  # R model labels

for _, species_dk in species_list_dk.iteritems():

    # select data for given species
    dfspecies_dk = dfdkdata.loc[dfdkdata["Species"] == species_dk]
    # find list of replicate labels for this species
    reps_dk = dfspecies_dk.drop_duplicates("Replicate")["Replicate"].values
    # iterate through all replicates for the species
    for r_1 in reps_dk:
        # isolate data for the replicate
        dfrep_dk = dfspecies_dk.loc[dfspecies_dk["Replicate"] == r_1]
        # calculate hours of darkness column
        dfrep_dk["HoursDarkness"] = (
            dfrep_dk["hrs_after_18"] - dfrep_dk["hrs_after_18"].iloc[0]
        )
        # convert pandas series of R, temperature and hours darkness
        # to numpy arrays
        Rvalsrep = dfrep_dk["RD"].values
        Tvalsrep = dfrep_dk["Tleaf"].values
        timesrep = dfrep_dk["HoursDarkness"].values
        # create normalised R array (R divided by R at zero hours darkness)
        Rnormvalsrep = Rvalsrep / Rvalsrep[0]
        # calculate modelled R from S1-S4, with temperature, initial R
        # and hours darkness (S2 and S4 only)
        s1rep, s1normrep = s_1(Rvalsrep, Tvalsrep, 0)
        s2rep, s2normrep = s_2(Rvalsrep, Tvalsrep, timesrep, 0)
        s3rep, s3normrep = s_3(Rvalsrep, Tvalsrep, 0)
        s4rep, s4normrep = s_4(Rvalsrep, Tvalsrep, timesrep, 0)

        # save data for this replicate to dataframe one row at a time
        for m in range(len(dfrep_dk)):

            df_rep_dk = df_rep_dk.append(
                {
                    "Species": species_dk,
                    "Replicate": r_1,
                    "measurement": dfrep_dk["measurement"].iloc[m],
                    "HoursDarkness": timesrep[m],
                    "Temp": Tvalsrep[m],
                    "Rnorm": Rnormvalsrep[m],
                    "s1norm": s1normrep[m],
                    "s2norm": s2normrep[m],
                    "s3norm": s3normrep[m],
                    "s4norm": s4normrep[m],
                },
                ignore_index=True,
            )

    dfspecies_rep_dk = df_rep_dk.loc[df_rep_dk["Species"] == species_dk]
    # take mean of all replicates in this species
    dfmean_dk = dfspecies_rep_dk.groupby(dfspecies_rep_dk["measurement"]).mean()
    dfmean_dk["measurement"] = dfmean_dk.index
    # take standard deviation for each replicate
    dfsd_dk = dfspecies_rep_dk.groupby(dfspecies_rep_dk["measurement"]).std()

    # save mean values for each species to dataframe
    for j in range(len(dfmean_dk)):

        df_modeleval_dk = df_modeleval_dk.append(
            {
                "Species": species_dk,
                "Replicates": np.max(reps_dk),  # number of replicates
                "HoursDarknessMEAN": dfmean_dk["HoursDarkness"].iloc[j],
                "HoursDarknessSD": dfsd_dk["HoursDarkness"].iloc[j],
                "TempMEAN": dfmean_dk["Temp"].iloc[j],
                "TempSD": dfsd_dk["Temp"].iloc[j],
                "RnormMEAN": dfmean_dk["Rnorm"].iloc[j],
                "RnormSD": dfsd_dk["Rnorm"].iloc[j],
                "s1normMEAN": dfmean_dk["s1norm"].iloc[j],
                "s1normSD": dfsd_dk["s1norm"].iloc[j],
                "s2normMEAN": dfmean_dk["s2norm"].iloc[j],
                "s2normSD": dfsd_dk["s2norm"].iloc[j],
                "s3normMEAN": dfmean_dk["s3norm"].iloc[j],
                "s3normSD": dfsd_dk["s3norm"].iloc[j],
                "s4normMEAN": dfmean_dk["s4norm"].iloc[j],
                "s4normSD": dfsd_dk["s4norm"].iloc[j],
            },
            ignore_index=True,
        )

    # plot S1 time series
    axs[i].errorbar(
        dfmean_dk["HoursDarkness"],
        dfmean_dk["s1norm"],
        dfsd_dk["s1norm"] / 2,  # Standard error for 4 replicates
        capsize=3,
        linewidth=2,
        label="Standard",
        color="grey",
    )
    # plot S2 time series
    axs[i].errorbar(
        dfmean_dk["HoursDarkness"],
        dfmean_dk["s2norm"],
        dfsd_dk["s2norm"] / 2,  # Standard error for 4 replicates
        capsize=3,
        linewidth=2,
        label="New Formula",
        color="blue",
    )
    # plot S3 time series
    axs[i].errorbar(
        dfmean_dk["HoursDarkness"],
        dfmean_dk["s3norm"],
        dfsd_dk["s3norm"] / 2,  # Standard error for 4 replicates
        capsize=3,
        linewidth=2,
        label=r"$TDQ_{10}$",
        color="orange",
    )
    # plot S4 time series
    axs[i].errorbar(
        dfmean_dk["HoursDarkness"],
        dfmean_dk["s4norm"],
        dfsd_dk["s4norm"] / 2,  # Standard error for 4 replicates
        capsize=3,
        linewidth=2,
        label=r"New Formula & $TDQ_{10}$",
        color="red",
    )
    # plot observed time series
    axs[i].errorbar(
        dfmean_dk["HoursDarkness"],
        dfmean_dk["Rnorm"],
        dfsd_dk["Rnorm"] / 2,  # Standard error for 4 replicates
        capsize=3,
        linewidth=2,
        label="Observed",
        color="black",
    )
    # Species as axes title
    axs[i].set_title(
        "%s" % (species_dk), fontweight="bold", style="italic", fontsize=15
    )
    i += 1
# axes labels
ax2.set_xlabel("Hours After Sunset", fontsize=15)
ax1.set_ylabel(
    r" " "R" "$_{\mathrm{T}}/" "R" "_{\mathrm{T,initial}}$", style="italic", fontsize=15
)
# position legend
ax1.legend(loc="upper right", fontsize=12, framealpha=0.0, ncol=2)
ax1.set_ylim(0.4, 1.2)
ax2.set_ylim(0.4, 1.2)
ax3.set_ylim(0.4, 1.2)
plt.savefig("respiration_fig1c.png")
# plt.show()
plt.close("all")

# save data to use for Figure 1b and Supp. Figure 2a
df_modeleval_dk.to_csv("dk3species.csv")
df_rep_dk.to_csv("dk3species_rawdata.csv")
##############################################################################
##############################################################################
# Plot Figure 1b
##############################################################################
##############################################################################
# read species-mean data from all sites
dfdk = pd.read_csv("dk3species.csv")
dfex = pd.read_csv("exe6species.csv")
# read replicate-level data from all sites
dfdkraw = pd.read_csv("dk3species_rawdata.csv")
dfexraw = pd.read_csv("exe6species_rawdata.csv")

# concatenate so all species are in one dataframe
dfallspecies = pd.concat([dfdk, dfex], axis=0)
dfallspecies_raw = pd.concat([dfdkraw, dfexraw], axis=0)
# get list of all species in Danish and Exeter datasets
species_list = dfallspecies.drop_duplicates("Species")["Species"].dropna()

# initialise arrays to store standard error and mean
# across all 9 species and 4 respiration models + observated respiration
final_vals_se = np.zeros((9, 5))
final_vals = np.zeros((9, 5))
# and replicate level values
final_vals_raw = np.zeros((36, 5))

# list of spcies names
sps = [
    " " "Prunus \n avium" " ",
    " " "Rumex \n obtusifolius" " ",
    " " "Plantago \n major" " ",
    " " "Betula \n pendula" " ",
    " " "Tilia x \n europaea" " ",
    " " "Platinus x \n hispanica" " ",
    " " "Prunus \n padus" " ",
    " " "Acer \n pseudoplatanus" " ",
    " " "Fagus sylvatica \n f. purpurea" " ",
]
# list to store labels for species + number of  replicates
repsls = []
# loop counters
i = 0  # species
j = 0  # replicates in species
for _, species in species_list.iteritems():
    # isolate data for the current species
    dfspecies = dfallspecies.loc[dfallspecies["Species"] == species]
    # find number of replicates for this species
    reps = dfspecies["Replicates"].iloc[0]
    # final mean respiration values for this species
    # across all replicates,
    # observed and calculated by four respiration models
    vals = [
        float(dfspecies["RnormMEAN"].iloc[-1]),
        float(dfspecies["s1normMEAN"].iloc[-1]),
        float(dfspecies["s3normMEAN"].iloc[-1]),
        float(dfspecies["s2normMEAN"].iloc[-1]),
        float(dfspecies["s4normMEAN"].iloc[-1]),
    ]
    # final standard error on mean of respiration values for this species
    # across all replicates,
    # observed and calculated by four respiration models
    vals_se = [
        float(dfspecies["RnormSD"].iloc[-1]) / np.sqrt(reps),
        float(dfspecies["s1normSD"].iloc[-1]) / np.sqrt(reps),
        float(dfspecies["s3normSD"].iloc[-1]) / np.sqrt(reps),
        float(dfspecies["s2normSD"].iloc[-1]) / np.sqrt(reps),
        float(dfspecies["s4normSD"].iloc[-1]) / np.sqrt(reps),
    ]
    # add species-specific mean and SEM data to array
    final_vals[i, :] = vals
    final_vals_se[i, :] = vals_se
    # make label for species + number of replicates
    repsls.append("%s" % (sps[i]) + "\n" + r"$\mathrm{n=%d}$" % (reps))
    # index counter
    i += 1

    # now get final night values for non-meaned data
    # isolate species in raw data
    dfspecies_raw = dfallspecies_raw.loc[dfallspecies_raw["Species"] == species]
    # list of replicate numbers
    reps_raw = dfspecies_raw.drop_duplicates("Replicate")["Replicate"].dropna()
    # iterate through replicates
    for r_2 in reps_raw:
        # isolate each replicate
        dfrep = dfspecies_raw.loc[dfspecies_raw["Replicate"] == r_2]
        # find last R value of the night from each
        # R model and observations
        vals_raw = [
            float(dfrep["Rnorm"].iloc[-1]),
            float(dfrep["s1norm"].iloc[-1]),
            float(dfrep["s3norm"].iloc[-1]),
            float(dfrep["s2norm"].iloc[-1]),
            float(dfrep["s4norm"].iloc[-1]),
        ]
        # add replicate data to array
        final_vals_raw[j, :] = vals_raw
        j += 1

# mean over all species and replicates
total_y = np.mean(final_vals_raw, axis=0)
# standard error on mean of all species and replicates
total_y_err = np.std(final_vals_raw, axis=0, ddof=1) / np.sqrt(36)
# initialise figure and axes
fig, ax = plt.subplots(figsize=(7, 7))
fig.tight_layout(pad=4, h_pad=2)
# bar width
bw = 0.5
# bar position
x = [1, 2, 3, 4, 5]
# plot bar chart
ax.bar(
    x,
    total_y,
    yerr=total_y_err,
    color=("black", "grey", "orange", "blue", "red"),
    error_kw=dict(lw=1.2, capsize=1.2, capthick=1.2),
    linewidth=0.8,
    width=bw,
    edgecolor="black",
)
# make sure error bars are visible against coloured background
# by making lower half of the error bar white
whiteerrs = np.zeros((2, 1))
whiteerrs[0, :] = total_y_err[0]
ax.errorbar(
    x[0],
    total_y[0],
    whiteerrs[:, :8],
    color="white",
    ls="None",
    elinewidth=1.2,
    capsize=1.2,
    capthick=1.2,
)
# axis labels
plt.ylabel(
    r" " "R" "$_{\mathrm{T}}/" "R" "_{\mathrm{T,initial}}$", fontsize=15, style="italic"
)
plt.xticks(
    [1, 2, 3, 4, 5],
    [
        "Observed",
        "Standard",
        r"$TDQ_{10}$",
        "New \nFormula",
        "New \nFormula\n" + r"& $TDQ_{10}$",
    ],
    fontsize=14,
)
plt.yticks(fontsize=15 - 2)
ax.set_ylim([0, 1])
plt.savefig("respiration_fig1b.png")
# plt.show()
plt.close("all")
##############################################################################
##############################################################################
# Plot supp. Figure 2a
##############################################################################
##############################################################################
# initialise figure and axes
fig, ax = plt.subplots(figsize=(14, 7))
# bar width
bw = 0.15
# locations for the bars for each R model + observed
r1 = np.arange(9)
r2 = [x + bw for x in r1]
r3 = [x + bw for x in r2]
r4 = [x + bw for x in r3]
r5 = [x + bw for x in r4]
rs = [r1, r2, r3, r4, r5]
# bar colours
cols = ["black", "grey", "orange", "blue", "red"]
# bar labels
labs = [
    "Observed",
    "Standard",
    r"$\mathrm{TDQ_{10}}$",
    "New Formula",
    "New Formula " + r"& $\mathrm{TDQ_{10}}$",
]
# for each R model + observed
for i in range(5):
    # plot bars for each species
    plt.bar(
        rs[i][:8],
        final_vals[:8, i],
        yerr=final_vals_se[:8, i],
        color=cols[i],
        error_kw=dict(lw=1.2, capsize=1.2, capthick=1.2),
        linewidth=1,
        width=bw,
        edgecolor="black",
        label=labs[i],
    )
    # this species has no replicates so remove SEM bars
    plt.bar(
        rs[i][-1],
        final_vals[-1, i],
        color=cols[i],
        linewidth=1,
        width=bw,
        edgecolor="black",
    )
# ensure error bars can be seen on coloured background
# by turning lower half of the error bar white
whiteerrs = np.zeros((2, 9))
whiteerrs[0, :] = final_vals_se[:, 0]
plt.errorbar(
    r1[:8],
    final_vals[:8, 0],
    whiteerrs[:, :8],
    color="white",
    ls="None",
    elinewidth=1.2,
    capsize=1.2,
    capthick=1.2,
)
# x axis labels are species names + number of replicates
plt.xticks(
    np.array([0, 1, 2, 3, 4, 5, 6, 7, 8]) + 2.5 * bw,
    repsls,
    fontsize=10,
    style="italic",
)
# axis label
plt.ylabel(
    r" "
    "R"
    "$_{\mathrm{T}}/"
    "R"
    "_{\mathrm{T,initial}}$"
    + "\n"
    + r"($\mu molCO_2m^{-2}s^{-1}$/$\mu molCO_2m^{-2}s^{-1}$)",
    fontsize=13,
    style="italic",
)
# legend position
plt.legend(ncol=5, loc="upper center", fontsize=11)
plt.ylim(0, 1.18)
plt.savefig("respiration_figS2a.png")
# plt.show()
plt.close()

##############################################################################
##############################################################################
# Plot supp. Figure 1a and 1b
##############################################################################
##############################################################################
# adjust font sizes for a lot of subplots
plt_parameters = {
    "axes.labelsize": 10,
    "axes.titlesize": 10,
    "xtick.labelsize": 8,
    "ytick.labelsize": 8,
    "legend.fontsize": 8,
}
plt.rcParams.update(plt_parameters)

# using dataframe from figure 1a
df_figs1 = df.loc[df["Fig"] != "omit"]  # remove unwanted data
# find list of species to iterate through
species_list_figs1 = df_figs1.drop_duplicates("Species")["Species"]

# initialise figure supp. 1 a and b
figlab = plt.figure(figsize=(20, 10), dpi=100)
figfield = plt.figure(figsize=(20, 10), dpi=100)
# subplot counters
labcount = 0
fieldcount = 0
# initialise list to save overnight change in R
Rnorm8hrslist = []
# iterate through species
for i, species_figs1 in species_list_figs1.iteritems():

    # select data for given species
    dfspecies_figs1 = df_figs1.loc[df_figs1["Species"] == species_figs1]
    # get number of replicates for this species
    reps_figs1 = dfspecies_figs1["Reps"].iloc[0]
    # measured in lab or field
    conditions = dfspecies_figs1["Conditions"].iloc[0]

    # sort by ascending hours darkness values
    dfspecies_figs1.sort_values(by=["HoursDarkness"], inplace=True)

    # take mean, std and sem over replicates at each number of hours darkness
    dfspeciesmean = dfspecies_figs1.groupby("HoursDarkness").mean()
    dfspeciessd = dfspecies_figs1.groupby("HoursDarkness").std()
    dfspeciessem = dfspecies_figs1.groupby("HoursDarkness").sem()
    # reset index
    dfspeciesmean.reset_index(level=0, inplace=True)
    dfspeciessd.reset_index(level=0, inplace=True)
    dfspeciessem.reset_index(level=0, inplace=True)

    # convert to numpy arrays
    ydata = dfspeciesmean["Rnorm"].to_numpy()
    yerr = dfspeciessd["Rnorm"].to_numpy()  # SD
    yunc = dfspeciessem["Rnorm"].to_numpy()  # SEM
    xdata = dfspeciesmean["HoursDarkness"].to_numpy()

    # fix error on first point to zero to force fits through first point
    yerr[np.where(xdata == 0.0)[0]] = 0.0
    yunc[np.where(xdata == 0.0)[0]] = 0.0

    # fit only if more than 2 points
    if len(ydata) > 2:
        # powerlaw fit
        mod2 = Model(powerlaw)
        params2 = mod2.make_params(a=0.1, b=0.5)  # guess parameters
        params2 = Parameters()
        params2.add("a", value=0.1, min=0.0, max=1)  # add physical bounds
        params2.add("b", value=0.5, min=0.0, max=2)  # add physical bounds
        # only use weights if > 1 replicate
        if all(np.isnan(yerr) == False):
            # create weight values
            wghts = 1 / yunc.copy()
            # make first weight large to force through Rnorm = 1
            wghts[xdata == 0] = 1 / np.min(yunc[yunc > 0.0])
            # fit with weights
            out2 = mod2.fit(ydata, params2, x=xdata, weights=(wghts))
            # fit statistics
            ndata = out2.ndata  # number of data points
            unexp_var = np.sum(wghts * (ydata - out2.best_fit) ** 2) / (
                ndata - 2
            )  # unexplained variance
            exp_var = np.sum(
                wghts * (ydata - np.average(ydata, weights=wghts)) ** 2
            ) / (
                ndata - 1
            )  # explained variance
            coeff_det = (
                (ndata - 2)
                * (1 + (1 / (ndata - 2)) - (unexp_var / exp_var))
                / (ndata - 1)
            )  # coefficient of determination for modified power curve
        else:
            # powerlaw fit without weights
            out2 = mod2.fit(ydata, params2, x=xdata)
            # fit statistics
            ndata = out2.ndata  # number of data points
            unexp_var = np.sum((ydata - out2.best_fit) ** 2) / (
                ndata - 2
            )  # unexplained variance
            exp_var = np.sum((ydata - np.average(ydata)) ** 2) / (
                ndata - 1
            )  # explained variance
            coeff_det = (
                (ndata - 2)
                * (1 + (1 / (ndata - 2)) - (unexp_var / exp_var))
                / (ndata - 1)
            )  # coefficient of determination for modified power curve
        # extract fit parameters and errors
        a_figs1 = out2.params["a"].value  # parameter results
        b_figs1 = out2.params["b"].value  # parameter results
        aerr_figs1 = out2.params["a"].stderr  # parameter errors
        berr_figs1 = out2.params["b"].stderr  # parameter errors

        # 95 percent confidence interval
        dely_figs1 = out2.eval_uncertainty(x=xdata, sigma=1.96)

        # change in Rnorm at 8 hours darkness
        Rnorm8hrs = a_figs1 * 8.0 ** b_figs1
        Rnorm8hrslist.append(Rnorm8hrs)

    # plot supplementary figures 1 a & b
    if conditions == "Lab":  # supp. Figure 1a
        # find subfigure number
        labcount += 1
        # initialise axes
        axlab = figlab.add_subplot(3, 6, labcount)

        figlab.tight_layout(w_pad=0.5, h_pad=0.5)

        # plot scatter for raw species data with SEM error bars
        axlab.errorbar(
            xdata, ydata, yunc, capsize=3, linestyle="None", marker=".", elinewidth=1
        )
        # species name as title
        axlab.set_title(
            "%s" % (str(species_figs1)), fontsize=10, fontweight="bold", style="italic"
        )
        # if more than two data points and the fit has converged
        # plot the fit line
        if (len(ydata) > 2) and ((aerr) != None) and ((berr) != None):
            # plot fit line
            axlab.plot(
                xdata,
                out2.best_fit,
                color="k",
            )
            # plot 95% confidence intervals
            axlab.fill_between(
                xdata,
                out2.best_fit - dely_figs1,
                out2.best_fit + dely_figs1,
                color="skyblue",
                alpha=0.5,
            )
            # legend containing fit information
            axlab.text(
                0.075,
                0.035,
                "a = %.2f +/- %.2f \nb = %.2f +/- %.2f \n"
                % (a_figs1, aerr_figs1, b_figs1, berr_figs1)
                + r"$\mathbf{r^2}$ = %.2f" % (coeff_det),
                transform=axlab.transAxes,
                fontsize=8,
                fontweight="bold",
            )
        # label with number of replicates in this species
        axlab.text(
            0.67,
            0.9,
            "n = %d" % (reps_figs1),
            transform=axlab.transAxes,
            fontsize=10,
        )
        # axis labels
        axlab.set_xlabel("Hours Since Sunset")
        axlab.set_ylabel(
            r" " "R" "$_{\mathrm{T0}}/" "R" "_{\mathrm{T0,initial}}$",
            style="italic",
        )
        # Triticum aestivum requires an extended x axis range compared to
        # other species
        axlab.set_ylim(0.1, 1.4)
        if species_figs1 == "Triticum aestivum":
            axlab.set_xlim(0.0, 18)
            # null hypothesis line
            axlab.hlines(xmin=0.0, xmax=18, y=1, ls="--", alpha=0.5)
        else:
            axlab.set_xlim(0.0, 13)
            # null hypothesis line
            axlab.hlines(xmin=0.0, xmax=13, y=1, ls="--", alpha=0.5)

    elif conditions == "Field":  # supp. Figure 1b
        # find subfigure number
        fieldcount += 1
        # initialise axes
        axfield = figfield.add_subplot(3, 6, fieldcount)

        figfield.tight_layout(w_pad=0.5, h_pad=0.5)

        # plot scatter for raw species data with SEM error bars
        axfield.errorbar(
            xdata, ydata, yunc, capsize=3, linestyle="None", marker=".", elinewidth=1
        )
        # species name as title
        axfield.set_title(
            "%s" % (str(species_figs1)), fontsize=10, fontweight="bold", style="italic"
        )
        # if more than two data points and the fit has converged
        # plot the fit line
        if (len(ydata) > 2) and (type(aerr) != None) and (type(berr) != None):
            # plot fit line
            axfield.plot(
                xdata,
                out2.best_fit,
                color="k",
            )
            # plot 95% confidence interval
            axfield.fill_between(
                xdata,
                out2.best_fit - dely_figs1,
                out2.best_fit + dely_figs1,
                color="skyblue",
                alpha=0.5,
                label="95% Confidence band",
            )
            # legend containing fit information
            axfield.text(
                0.075,
                0.035,
                "a = %.2f +/- %.2f \nb = %.2f +/- %.2f \n"
                % (a_figs1, aerr_figs1, b_figs1, berr_figs1)
                + r" $\mathbf{r^2}$ = %.2f" % (coeff_det),
                transform=axfield.transAxes,
                fontsize=8,
                fontweight="bold",
            )
        # label with number of replicates for this species
        axfield.text(
            0.67,
            0.9,
            "n = %d" % (reps_figs1),
            transform=axfield.transAxes,
            fontsize=10,
        )
        # null hypothesis line
        axfield.hlines(xmin=0.0, xmax=13, y=1, ls="--", alpha=0.4)
        # axis labels
        axfield.set_xlabel("Hours Since Sunset")
        axfield.set_ylabel(
            r" " "R" "$_{\mathrm{T0}}/" "R" "_{\mathrm{T0,initial}}$",
            style="italic",
        )
        axfield.set_ylim(0.1, 1.4)
        axfield.set_xlim(0.0, 13)

figlab.savefig("respiration_figS1a.png")
figfield.savefig("respiration_figS1b.png")
# plt.show()
plt.close("all")

# calculate mean and SD overnight decrease
meanRnormdecrease = np.mean(Rnorm8hrslist)
sdRnormdecrease = np.std(Rnorm8hrslist)
print(
    "Average reduction in R after 8 hours: ",
    meanRnormdecrease,
    " +/- ",
    sdRnormdecrease,
    " percent, for %d species with >2 points" % (len(Rnorm8hrslist)),
)

##############################################################################
##############################################################################
# Plot supp. Figure 2b and c
##############################################################################
##############################################################################
# update fontsize and plot style
plt_parameters = {
    "axes.labelsize": 11,
    "axes.titlesize": 11,
    "xtick.labelsize": 9,
    "ytick.labelsize": 9,
    "legend.framealpha": 0,
    "lines.linewidth": 1,
}
plt.rcParams.update(plt_parameters)

# use processed data for Danish species
dfdk_figs2 = pd.read_csv(
    "dk3species_rawdata.csv",
    usecols=["HoursDarkness", "Temp", "Rnorm", "s1norm", "s2norm", "s3norm", "s4norm"],
)
# do not need points at zero hours for predicted-pbserved regressions
dfdk_figs2 = dfdk_figs2.loc[dfdk_figs2["Rnorm"] != 1.000]
# sort by Rnorm for plotting 1:1 lines neatly
dfdk_figs2.sort_values("Rnorm", inplace=True)

# S1-observed regression
reg1 = sm.OLS.from_formula(
    "s1norm ~ Rnorm", data=dfdk_figs2
).fit()  # ordinary least squares regression
r21 = reg1.rsquared  # get R-squared from results
pred1 = reg1.predict(dfdk_figs2["Rnorm"])  # get fit line
pv1 = reg1.pvalues[-1]  # p value
rmse1 = rmse(dfdk_figs2["s1norm"], pred1)  # root mean squared error
p1 = reg1.params  # fit parameters
intercept1 = p1["Intercept"]  # get intercept from parameters
slope1 = p1["Rnorm"]  # get slope from parameters
pr1, cb1, fb1 = predict_functional(
    reg1, "Rnorm", ci_method="pointwise", alpha=0.05
)  # 95% confidence band

# S2-observed regression
reg2 = sm.OLS.from_formula("s2norm ~ Rnorm", data=dfdk_figs2).fit()
r22 = reg2.rsquared
pred2 = reg2.predict(dfdk_figs2["Rnorm"])
pv2 = reg2.pvalues[-1]
rmse2 = rmse(dfdk_figs2["s2norm"], pred2)
p2 = reg2.params
intercept2 = p2["Intercept"]
slope2 = p2["Rnorm"]
pr2, cb2, fb2 = predict_functional(reg2, "Rnorm", ci_method="pointwise", alpha=0.05)

# S3-observed regression
reg3 = sm.OLS.from_formula("s3norm ~ Rnorm", data=dfdk_figs2).fit()
r23 = reg3.rsquared
pred3 = reg3.predict(dfdk_figs2["Rnorm"])
pv3 = reg3.pvalues[-1]
rmse3 = rmse(dfdk_figs2["s3norm"], pred3)
p3 = reg3.params
intercept3 = p3["Intercept"]
slope3 = p3["Rnorm"]
pr3, cb3, fb3 = predict_functional(reg3, "Rnorm", ci_method="pointwise", alpha=0.05)

# S4-observed regression
reg4 = sm.OLS.from_formula("s4norm ~ Rnorm", data=dfdk_figs2).fit()
r24 = reg4.rsquared
pred4 = reg4.predict(dfdk_figs2["Rnorm"])
pv4 = reg4.pvalues[-1]
rmse4 = rmse(dfdk_figs2["s4norm"], pred4)
p4 = reg4.params
intercept4 = p4["Intercept"]
slope4 = p4["Rnorm"]
pr4, cb4, fb4 = predict_functional(reg4, "Rnorm", ci_method="pointwise", alpha=0.05)

##############################################################################
# Plot supp. Figure 2b
##############################################################################
# initialise figure
fig = plt.figure(figsize=(7, 7), dpi=100)
# create shared axes for subplots
axall = fig.add_subplot(1, 1, 1)
# turn off axis lines and ticks of the big subplot
axall.spines["top"].set_color("none")
axall.spines["bottom"].set_color("none")
axall.spines["left"].set_color("none")
axall.spines["right"].set_color("none")
axall.tick_params(labelcolor="w", top=False, bottom=False, left=False, right=False)
# axes labels for shared axes
axall.set_xlabel(
    r"$\mathrm{Observed}$ " + r"$"
    "R"
    "_{\mathrm{T}}/"
    "R"
    "_{\mathrm{T,initial}}$"
    + "\n"
    + r"($\mu molCO_2m^{-2}s^{-1}$/$\mu molCO_2m^{-2}s^{-1}$)",
    style="italic",
)
axall.set_ylabel(
    r"$\mathrm{Predicted}$ " + r"$"
    "R"
    "_{\mathrm{T}}/"
    "R"
    "_{\mathrm{T,initial}}$"
    + "\n"
    + r"($\mu molCO_2m^{-2}s^{-1}$/$\mu molCO_2m^{-2}s^{-1}$)",
    style="italic",
)
# S1 subplot
ax = fig.add_subplot(2, 2, 1)
fig.tight_layout(pad=3, h_pad=2, w_pad=3)
# scatter plot for raw data
ax.scatter(dfdk_figs2["Rnorm"], dfdk_figs2["s1norm"], alpha=0.7, color="grey", s=10)
# plot fit line
ax.plot(
    dfdk_figs2["Rnorm"],
    pred1,
    color="black",
)
# plot 1:1 line
ax.plot(
    dfdk_figs2["Rnorm"],
    dfdk_figs2["Rnorm"],
    alpha=0.7,
    color="black",
    linestyle="dashed",
)
# set title and adjust plot proportions
ax.set_title("Standard")
ax.set_aspect((1))
ax.set_xlim(0.2, 1.3)
ax.set_ylim(0.2, 1.3)
# plot confidence interval
ax.fill_between(
    fb1,
    cb1[:, 0],
    cb1[:, 1],
    color="grey",
    alpha=0.4,
)
# make legend
txt = (
    "y = %.2fx + %.2f\n"
    % (
        slope1,
        intercept1,
    )
    + "$\mathrm{r^2}$ = %.2f" % (r21)
    + "\np = %.0e \nRMSE = %.2f" % (pv1, rmse1)
)
ax.text(0.25, 1.02, txt, fontsize=8)

# S2 subplot
ax2 = fig.add_subplot(2, 2, 3)
# scatter plot for raw data
ax2.scatter(dfdk_figs2["Rnorm"], dfdk_figs2["s2norm"], alpha=0.7, color="blue", s=10)
# plot fit line
ax2.plot(
    dfdk_figs2["Rnorm"],
    pred2,
    color="black",
)
# plot 1:1 line
ax2.plot(dfdk_figs2["Rnorm"], dfdk_figs2["Rnorm"], alpha=0.7, color="black", ls="--")
# set titles and adjust plot proportions
ax2.set_title("New Formula")
ax2.set_aspect((1))
ax2.set_xlim(0.2, 1.3)
ax2.set_ylim(0.2, 1.3)
# plot confidence interval
ax2.fill_between(
    fb2,
    cb2[:, 0],
    cb2[:, 1],
    color="blue",
    alpha=0.4,
)
# make legend
txt2 = (
    "y = %.2fx + %.2f\n"
    % (
        slope2,
        intercept2,
    )
    + "$\mathrm{r^2}$ = %.2f" % (r22)
    + "\np = %.0e \nRMSE = %.2f" % (pv2, rmse2)
)
ax2.text(0.25, 1.02, txt2, fontsize=8)

# S3 subplot
ax3 = fig.add_subplot(2, 2, 2)
# scatter plot for raw data
ax3.scatter(dfdk_figs2["Rnorm"], dfdk_figs2["s3norm"], alpha=0.7, color="orange", s=10)
# plot fit line
ax3.plot(
    dfdk_figs2["Rnorm"],
    pred3,
    color="black",
)
# plot 1:1 line
ax3.plot(dfdk_figs2["Rnorm"], dfdk_figs2["Rnorm"], alpha=0.7, color="black", ls="--")
# set title and adjust plot proportions
ax3.set_title(r"Standard & $\mathrm{TDQ}_{10}$")
ax3.set_aspect((1))
ax3.set_xlim(0.2, 1.3)
ax3.set_ylim(0.2, 1.3)
# plot confidence intervals
ax3.fill_between(
    fb3,
    cb3[:, 0],
    cb3[:, 1],
    color="orange",
    alpha=0.4,
)
# make legend
txt3 = (
    "y = %.2fx + %.2f\n"
    % (
        slope3,
        intercept3,
    )
    + "$\mathrm{r^2}$ = %.2f" % (r23)
    + "\np = %.0e \nRMSE = %.2f" % (pv3, rmse3)
)
ax3.text(0.25, 1.02, txt3, fontsize=8)

# S4 subplot
ax4 = fig.add_subplot(2, 2, 4)
# scatter plot for raw data
ax4.scatter(dfdk_figs2["Rnorm"], dfdk_figs2["s4norm"], alpha=0.7, color="red", s=10)
# plot fit line
ax4.plot(
    dfdk_figs2["Rnorm"],
    pred4,
    color="black",
)
# plot 1:1 line
ax4.plot(
    dfdk_figs2["Rnorm"], dfdk_figs2["Rnorm"], alpha=0.7, color="black", ls="dashed"
)
# set title and adjust plot proportions
ax4.set_title(r"New Formula & $\mathrm{TDQ}_{10}$")
ax4.set_aspect((1))
ax4.set_xlim(0.2, 1.3)
ax4.set_ylim(0.2, 1.3)
# plot confidence interval
ax4.fill_between(
    fb4,
    cb4[:, 0],
    cb4[:, 1],
    color="red",
    alpha=0.4,
)
# make legend
txt4 = (
    "y = %.2fx + %.2f\n"
    % (
        slope4,
        intercept4,
    )
    + "$\mathrm{r^2}$ = %.2f" % (r24)
    + "\np = %.0e \nRMSE = %.2f" % (pv4, rmse4)
)
ax4.text(0.25, 1.02, txt4, fontsize=8)

plt.savefig("respiration_figS2b.png")
# plt.show()
plt.close("all")

##############################################################################
# Plot supp. Figure 2c
##############################################################################
# calculate standardised residuals for supp. Figure 2c
rse1 = (dfdk_figs2["s1norm"] - dfdk_figs2["Rnorm"]) / np.sqrt(
    np.sum((dfdk_figs2["s1norm"] - dfdk_figs2["Rnorm"]) ** 2)
    / (len(dfdk_figs2["Rnorm"]) - 2)
)
rse2 = (dfdk_figs2["s2norm"] - dfdk_figs2["Rnorm"]) / np.sqrt(
    np.sum((dfdk_figs2["s2norm"] - dfdk_figs2["Rnorm"]) ** 2)
    / (len(dfdk_figs2["Rnorm"]) - 2)
)
rse3 = (dfdk_figs2["s3norm"] - dfdk_figs2["Rnorm"]) / np.sqrt(
    np.sum((dfdk_figs2["s3norm"] - dfdk_figs2["Rnorm"]) ** 2)
    / (len(dfdk_figs2["Rnorm"]) - 2)
)
rse4 = (dfdk_figs2["s4norm"] - dfdk_figs2["Rnorm"]) / np.sqrt(
    np.sum((dfdk_figs2["s4norm"] - dfdk_figs2["Rnorm"]) ** 2)
    / (len(dfdk_figs2["Rnorm"]) - 2)
)
# initialise figure for supp. figure 2c
fig = plt.figure(figsize=(14, 7), dpi=100)
# create first shared axes for residual plots against time
axall1 = fig.add_subplot(1, 2, 1)
fig.tight_layout(pad=6, h_pad=8, w_pad=6)
# turn off axis lines and ticks of the big subplot
axall1.spines["top"].set_color("none")
axall1.spines["bottom"].set_color("none")
axall1.spines["left"].set_color("none")
axall1.spines["right"].set_color("none")
axall1.tick_params(labelcolor="w", top=False, bottom=False, left=False, right=False)
# axes labels for first shared axes
axall1.set_xlabel("Hours After Sunset")
axall1.set_ylabel(
    "Standardised Residuals \n"
    + r"($\mu molCO_2m^{-2}s^{-1}$/$\mu molCO_2m^{-2}s^{-1}$)",
)
# plot standardised residuals for each R model against hours darkness
# S1 residuals
ax = fig.add_subplot(2, 4, 1)
ax.scatter(dfdk_figs2["HoursDarkness"], rse1, alpha=0.7, color="grey", s=10)
# plot zero residual line
ax.hlines(xmin=-0.5, xmax=14, y=0, linestyle="--")
# set title and plot proportions
ax.set_title("Standard")
ax.set_aspect((13.5 / 11.6))
ax.set_xlim(0, 13.5)
ax.set_ylim(-7.6, 4)

# S2 residuals
ax2 = fig.add_subplot(2, 4, 5)
ax2.scatter(dfdk_figs2["HoursDarkness"], rse2, alpha=0.7, color="blue", s=10)
# plot zero residual line
ax2.hlines(xmin=-0.5, xmax=14, y=0, linestyle="--")
# set title and plot proportions
ax2.set_title("New Formula")
ax2.set_aspect((13.5 / 11.6))
ax2.set_xlim(0, 13.5)
ax2.set_ylim(-7.6, 4)

# S3 residuals
ax3 = fig.add_subplot(2, 4, 2)
ax3.scatter(dfdk_figs2["HoursDarkness"], rse3, alpha=0.7, color="orange", s=10)
# plot zero residual line
ax3.hlines(xmin=-0.5, xmax=14, y=0, linestyle="--")
# set title and plot proportions
ax3.set_title(r"Standard & $\mathrm{TDQ}_{10}$")
ax3.set_aspect((13.5 / 11.6))
ax3.set_xlim(0, 13.5)
ax3.set_ylim(-7.6, 4)

# S4 residuals
ax4 = fig.add_subplot(2, 4, 6)
ax4.scatter(dfdk_figs2["HoursDarkness"], rse4, alpha=0.7, color="red", s=10)
# plot zero residual line
ax4.hlines(xmin=-0.5, xmax=14, y=0, linestyle="--")
# set title and plot proportions
ax4.set_title(r"New Formula & $\mathrm{TDQ}_{10}$")
ax4.set_aspect((13.5 / 11.6))
ax4.set_xlim(0, 13.5)
ax4.set_ylim(-7.6, 4)

# create second shared axes for residual plots against temperature
axall2 = fig.add_subplot(1, 2, 2)
# turn off axis lines and ticks of the big subplot
axall2.spines["top"].set_color("none")
axall2.spines["bottom"].set_color("none")
axall2.spines["left"].set_color("none")
axall2.spines["right"].set_color("none")
axall2.tick_params(labelcolor="w", top=False, bottom=False, left=False, right=False)
# only need x label for the second shared axes
axall2.set_xlabel(u"Temperature (\N{DEGREE SIGN}C)")

# plot standardised residuals for each R model against temperature
# S1 residuals
ax5 = fig.add_subplot(2, 4, 3)
ax5.scatter(dfdk_figs2["Temp"], rse1, alpha=0.7, color="grey", s=10)
# plot zero residual line
ax5.hlines(xmin=-0.5, xmax=18, y=0, linestyle="--")
# set title and plot proportions
ax5.set_title("Standard")
ax5.set_aspect((7 / 11.6))
ax5.set_xlim(11, 18)
ax5.set_ylim(-7.6, 4)

# S2 residuals
ax6 = fig.add_subplot(2, 4, 7)
ax6.scatter(dfdk_figs2["Temp"], rse2, alpha=0.7, color="blue", s=10)
# plot zero residual line
ax6.hlines(xmin=-0.5, xmax=18, y=0, linestyle="--")
# set title and plot proportions
ax6.set_title("New Formula")
ax6.set_aspect((7 / 11.6))
ax6.set_xlim(11, 18)
ax6.set_ylim(-7.6, 4)

# S3 residuals
ax7 = fig.add_subplot(2, 4, 4)
ax7.scatter(dfdk_figs2["Temp"], rse3, alpha=0.7, color="orange", s=10)
# plot zero residual line
ax7.hlines(xmin=-0.5, xmax=18, y=0, linestyle="--")
# set title and plot proportions
ax7.set_title(r"Standard & $\mathrm{TDQ}_{10}$")
ax7.set_aspect((7 / 11.6))
ax7.set_xlim(11, 18)
ax7.set_ylim(-7.6, 4)

# S4 residuals
ax8 = fig.add_subplot(2, 4, 8)
ax8.scatter(dfdk_figs2["Temp"], rse4, alpha=0.7, color="red", s=10)
# plot zero residual line
ax8.hlines(xmin=-0.5, xmax=18, y=0, linestyle="--")
# set title and plot proportions
ax8.set_title(r"New Formula & $\mathrm{TDQ}_{10}$")
ax8.set_aspect((7 / 11.6))
ax8.set_xlim(11, 18)
ax8.set_ylim(-7.6, 4)
plt.savefig("respiration_figS2c.png")
# plt.show()

##############################################################################
##############################################################################
# Plot supp. Figure 3a and b
##############################################################################
##############################################################################

# reset fontsize and plot style
plt_parameters = {
    "axes.labelsize": 11,
    "axes.titlesize": 11,
    "xtick.labelsize": 9,
    "ytick.labelsize": 9,
    "legend.framealpha": 0,
    "lines.linewidth": 1,
    #'axes.linewidth': 1.75,
}
plt.rcParams.update(plt_parameters)

# columns to read from data file
col_names = [
    "DateTime",
    "chamber",
    "T_treatment",
    "Water_treatment",
    "Tair_al",
    "PAR",
    "FluxCO2",
    "FluxCO2_gff",
    "Date",
]

# read csv file into DataFrame
dfaus = pd.read_csv(
    "manuscript_code/Source Data/Data for Fig S3.csv",
    header=0,
    usecols=col_names,
)
# read file containing a list of the top 10% nights with highest initial R
# in the Australian data
top10 = pd.read_csv(
    "manuscript_code/Source Data/Data for Fig S3 - top 10 percent nights.csv",
    header=0,
)

# drop rows with missing data
dfaus.dropna()

# rename columns for interpretability
dfaus.columns = [
    "Date and Time",
    "Chamber",
    "T_treatment",
    "Water_treatment",
    "Tair",
    "PPFDin",
    "NetPhotoA",
    "DataFill",
    "Date",
]
# isolate data with no water treatment or temperature treatment
df_ch = dfaus.loc[
    (dfaus["T_treatment"] == "ambient") & (dfaus["Water_treatment"] == "control")
]
# get list of dates to iterate through
dates_list = top10.drop_duplicates("Date")["Date"]

# initialise dataframe to store modelled and observed R
total_df = pd.DataFrame(
    columns=[
        "HoursDarkness",
        "NetPhotoA",
        "Rnorm",
        "Tair",
        "S1",
        "S1norm",
        "S2",
        "S2norm",
        "S3",
        "S3norm",
        "S4",
        "S4norm",
    ]
)

# iterate through top 10 dates
for i, date in dates_list.iteritems():
    # isolate all chambers on the given date which are in the top 10 nights
    chamber_list = top10["Chamber"].loc[top10["Date"] == date]

    # iterate through all chambers with measurements on this date
    for j, chamb in chamber_list.iteritems():

        # data from this chamber and date
        df_cha = df_ch.loc[df_ch["Chamber"] == chamb]

        # get data between midday on 'date' and next day
        onenight = get_night(date, df_cha)

        # make date into datetime object
        date_dt = datetime.datetime.strptime(date, "%d/%m/%Y")
        nextd = date_dt + datetime.timedelta(days=1)

        # find dawn and dusk times and adjust timezone
        # make sure to change location in sunset file
        dusk = get_suntimes(date_dt.day, date_dt.month, date_dt.year)[
            1
        ] + datetime.timedelta(
            hours=10
        )  # adjust timezone
        dawn = get_suntimes(nextd.day, nextd.month, nextd.year)[0] + datetime.timedelta(
            hours=10
        )  # adjust timezone

        # get number of measurements in a night (every 60 mins)
        nl = dawn - dusk
        nl = int(nl.seconds / 3600)

        # night values have no photosysthesis and light below 2
        night_vals = onenight[(onenight["NetPhotoA"] < 0) & (onenight["PPFDin"] < 2)]

        # skip nights with missing measurements
        if len(night_vals["Date and Time"]) < nl:
            print("Not enough measurements %s" % (date))
            continue

        # skip nights with filled data
        if any(night_vals["DataFill"] == 1):
            print("Contains filled %s \n" % (date))
            continue

        # calculate number of hours after darkness for each measurement
        get_hoursd(night_vals)

        # reset index
        cleaned_vals = night_vals.reset_index()

        # get- R model results
        S_1, S_1_norm = s_1(cleaned_vals["NetPhotoA"], cleaned_vals["Tair"], 0)
        S_2, S_2_norm = s_2(
            cleaned_vals["NetPhotoA"],
            cleaned_vals["Tair"],
            cleaned_vals["HoursDarkness"],
            0,
        )
        S_3, S_3_norm = s_3(
            cleaned_vals["NetPhotoA"],
            cleaned_vals["Tair"],
            0,
        )
        S_4, S_4_norm = s_4(
            cleaned_vals["NetPhotoA"],
            cleaned_vals["Tair"],
            cleaned_vals["HoursDarkness"],
            0,
        )
        # save modelled and observed R to dataframe
        for x in range(len(cleaned_vals)):
            total_df = total_df.append(
                {
                    "HoursDarkness": cleaned_vals["HoursDarkness"].iloc[x],
                    "NetPhotoA": cleaned_vals["NetPhotoA"].iloc[x],
                    "Rnorm": cleaned_vals["NetPhotoA"].iloc[x]
                    / cleaned_vals["NetPhotoA"].iloc[0],
                    "Tair": cleaned_vals["Tair"].iloc[x],
                    "S1": S_1.iloc[x],
                    "S1norm": S_1_norm.iloc[x],
                    "S2": S_2.iloc[x],
                    "S2norm": S_2_norm.iloc[x],
                    "S3": S_3.iloc[x],
                    "S3norm": S_3_norm.iloc[x],
                    "S4": S_4.iloc[x],
                    "S4norm": S_4_norm.iloc[x],
                },
                ignore_index=True,
            ).reset_index(drop=True)

# sort dataframe by hours darkness
total_df = total_df.sort_values(by="HoursDarkness")
# save dataframe to csv for Figure 3d (Taylor diagram)
total_df.to_csv("aus_rawdata.csv")

# group modelled and observed R by hours darkness at measurement time
grouped_df = total_df.groupby("HoursDarkness")
# mean, SD, SEM all values taken at each time
mean_df = total_df.groupby(total_df["HoursDarkness"]).mean()
mean_df["HoursDarkness"] = mean_df.index
# fill NaN values with very small number (eps)
stds_df = total_df.groupby(total_df["HoursDarkness"]).std().fillna(eps)  # SD
sems_df = total_df.groupby(total_df["HoursDarkness"]).sem().fillna(eps)  # SEM

##############################################################################
# Plot supp. Figure 3a
##############################################################################

# remove initial Rnorm value for regressions
total_df = total_df.loc[total_df["Rnorm"] != 1.000]
# sort by Rnorm for plotting 1:1 lines neatly
total_df.sort_values("Rnorm", inplace=True)

# S1 - observed regression
reg1 = sm.OLS.from_formula("S1norm ~ Rnorm", data=total_df).fit()  # OLS regression
r21 = reg1.rsquared  # get R squared from results
pred1 = reg1.predict(total_df["Rnorm"])  # fit line
pv1 = reg1.pvalues[-1]  # p value
rmse1 = rmse(total_df["S1norm"], pred1)  # rmse
p1 = reg1.params  # parameters
intercept1 = p1["Intercept"]  # get intercept from parameters
slope1 = p1["Rnorm"]  # get slope from parameters
pr1, cb1, fb1 = predict_functional(
    reg1, "Rnorm", ci_method="pointwise", alpha=0.05
)  # confidence interval

# S2 - observed regression
reg2 = sm.OLS.from_formula("S2norm ~ Rnorm", data=total_df).fit()
r22 = reg2.rsquared
pred2 = reg2.predict(total_df["Rnorm"])
pv2 = reg2.pvalues[-1]
rmse2 = rmse(total_df["S2norm"], pred2)
p2 = reg2.params
intercept2 = p2["Intercept"]
slope2 = p2["Rnorm"]
pr2, cb2, fb2 = predict_functional(reg2, "Rnorm", ci_method="pointwise", alpha=0.05)

# S3 - observed regression
reg3 = sm.OLS.from_formula("S3norm ~ Rnorm", data=total_df).fit()
r23 = reg3.rsquared
pred3 = reg3.predict(total_df["Rnorm"])
pv3 = reg3.pvalues[-1]
rmse3 = rmse(total_df["S3norm"], pred3)
p3 = reg3.params
intercept3 = p3["Intercept"]
slope3 = p3["Rnorm"]
pr3, cb3, fb3 = predict_functional(reg3, "Rnorm", ci_method="pointwise", alpha=0.05)

# S4 - observed regression
reg4 = sm.OLS.from_formula("S4norm ~ Rnorm", data=total_df).fit()
r24 = reg4.rsquared
pred4 = reg4.predict(total_df["Rnorm"])
pv4 = reg4.pvalues[-1]
rmse4 = rmse(total_df["S4norm"], pred4)
p4 = reg4.params
intercept4 = p4["Intercept"]
slope4 = p4["Rnorm"]
pr4, cb4, fb4 = predict_functional(reg4, "Rnorm", ci_method="pointwise", alpha=0.05)

# initialise figure
fig = plt.figure(figsize=(7, 7), dpi=100)
# create shared axes for subplots
axall = fig.add_subplot(1, 1, 1)
# turn off axis lines and ticks of the big subplot
axall.spines["top"].set_color("none")
axall.spines["bottom"].set_color("none")
axall.spines["left"].set_color("none")
axall.spines["right"].set_color("none")
axall.tick_params(labelcolor="w", top=False, bottom=False, left=False, right=False)
# shared axes labels
axall.set_xlabel(
    r"$\mathrm{Observed}$ " + r"$"
    "R"
    "_{\mathrm{T}}/"
    "R"
    "_{\mathrm{T,initial}}$" + r"  $\mathrm{(mmols^{-1}/mmols^{-1})}$",
    style="italic",
)
axall.set_ylabel(
    r"$\mathrm{Predicted}$ " + r"$"
    "R"
    "_{\mathrm{T}}/"
    "R"
    "_{\mathrm{T,initial}}$" + r"  $\mathrm{(mmols^{-1}/mmols^{-1})}$",
    style="italic",
)
# subplot for S1
ax = fig.add_subplot(2, 2, 1)
fig.tight_layout(pad=3, h_pad=2, w_pad=3)
# scatter raw data and plot fit line
ax.scatter(total_df["Rnorm"], total_df["S1norm"], color="grey", alpha=0.7, s=2)
ax.plot(total_df["Rnorm"], pred1, color="black")
# make legend
txt = "y = %.2fx + %.2f \nR-squared = %.2f \np =%.0e \nRMSE = %.2f" % (
    slope1,
    intercept1,
    r21,
    pv1,
    rmse1,
)
ax.text(0.25, 1.1, txt, fontsize=9)
ax.plot(total_df["Rnorm"], total_df["Rnorm"], alpha=0.7, color="grey", ls="--")
# set title and adjust plot proportions
ax.set_aspect("equal")
ax.set_title("Standard")
# plot confidence intervals
ax.fill_between(
    fb1,
    cb1[:, 0],
    cb1[:, 1],
    color="grey",
    alpha=0.4,
)
# subplot for S2
ax2 = fig.add_subplot(2, 2, 3)
# scatter raw data and plot fit line
ax2.scatter(total_df["Rnorm"], total_df["S2norm"], alpha=0.7, color="blue", s=2)
ax2.plot(
    total_df["Rnorm"],
    pred2,
    color="black",
)
# make legend
txt2 = "y = %.2fx + %.2f \nR-squared = %.2f \np =%.0e \nRMSE = %.2f" % (
    slope2,
    intercept2,
    r22,
    pv2,
    rmse2,
)
ax2.text(0.25, 1.1, txt2, fontsize=9)
ax2.plot(total_df["Rnorm"], total_df["Rnorm"], alpha=0.7, color="grey", ls="--")
# set title and adjust plot proportions
ax2.set_aspect("equal")
ax2.set_title("New Formula")
# plot confidence intervals
ax2.fill_between(
    fb2,
    cb2[:, 0],
    cb2[:, 1],
    color="blue",
    alpha=0.7,
)
# subplot for S3
ax3 = fig.add_subplot(2, 2, 2)
# scatter raw data and plot fit line
ax3.scatter(total_df["Rnorm"], total_df["S3norm"], color="orange", alpha=0.7, s=2)
ax3.plot(
    total_df["Rnorm"],
    pred3,
    color="black",
)
# make legend
txt3 = "y = %.2fx + %.2f \nR-squared = %.2f \np =%.0e \nRMSE = %.2f" % (
    slope3,
    intercept3,
    r23,
    pv3,
    rmse3,
)
ax3.text(0.25, 1.1, txt3, fontsize=9)
ax3.plot(total_df["Rnorm"], total_df["Rnorm"], alpha=0.7, color="grey", ls="--")
# set title and adjust plot proportions
ax3.set_aspect("equal")
ax3.set_title(r"Standard & $\mathrm{TDQ}_{10}$")
# plot confidence intervals
ax3.fill_between(
    fb3,
    cb3[:, 0],
    cb3[:, 1],
    color="orange",
    alpha=0.7,
)
# subplot for S4
ax4 = fig.add_subplot(2, 2, 4)
# scatter raw data and plot fit line
ax4.scatter(total_df["Rnorm"], total_df["S4norm"], color="red", alpha=0.7, s=2)
ax4.plot(
    total_df["Rnorm"],
    pred4,
    color="black",
)
# make legend
txt4 = "y = %.2fx + %.2f \nR-squared = %.2f \np =%.0e \nRMSE = %.2f" % (
    slope4,
    intercept4,
    r24,
    pv4,
    rmse4,
)
ax4.text(0.25, 1.1, txt4, fontsize=9)
ax4.plot(total_df["Rnorm"], total_df["Rnorm"], alpha=0.7, color="grey", ls="--")
# set title and adjust plot proportions
ax4.set_aspect("equal")
ax4.set_title(r"New Formula & $\mathrm{TDQ}_{10}$")
# plot confidence intervals
ax4.fill_between(
    fb4,
    cb4[:, 0],
    cb4[:, 1],
    color="red",
    alpha=0.7,
)
plt.savefig("respiration_figS3a.png")
# plt.show()
plt.close("all")
##############################################################################
# Plot supp. Figure 3b
##############################################################################
# calculate standardised residuals
rse1 = (total_df["S1norm"] - total_df["Rnorm"]) / np.sqrt(
    np.sum((total_df["S1norm"] - total_df["Rnorm"]) ** 2) / (len(total_df["Rnorm"]) - 2)
)
rse2 = (total_df["S2norm"] - total_df["Rnorm"]) / np.sqrt(
    np.sum((total_df["S2norm"] - total_df["Rnorm"]) ** 2) / (len(total_df["Rnorm"]) - 2)
)
rse3 = (total_df["S3norm"] - total_df["Rnorm"]) / np.sqrt(
    np.sum((total_df["S3norm"] - total_df["Rnorm"]) ** 2) / (len(total_df["Rnorm"]) - 2)
)
rse4 = (total_df["S4norm"] - total_df["Rnorm"]) / np.sqrt(
    np.sum((total_df["S4norm"] - total_df["Rnorm"]) ** 2) / (len(total_df["Rnorm"]) - 2)
)
# initialise figure
fig = plt.figure(figsize=(14, 7), dpi=100)
# create shared axes for subplots of residuals against hours darkness
axall1 = fig.add_subplot(1, 2, 1)
fig.tight_layout(pad=6, h_pad=6, w_pad=6)
# turn off axis lines and ticks of the big subplot
axall1.spines["top"].set_color("none")
axall1.spines["bottom"].set_color("none")
axall1.spines["left"].set_color("none")
axall1.spines["right"].set_color("none")
axall1.tick_params(labelcolor="w", top=False, bottom=False, left=False, right=False)
# shared axes label
axall1.set_xlabel("Hours After Sunset")
axall1.set_ylabel(
    r"Standardised Residuals  $\mathrm{(mmols^{-1}/mmols^{-1})}$",
)

# plot standardised residuals for each R model against hours darkness
# S1 residuals
ax = fig.add_subplot(2, 4, 1)
ax.scatter(total_df["HoursDarkness"], rse1, alpha=0.7, color="grey", s=8)
# plot zero residual line
ax.hlines(xmin=-0.5, xmax=14, y=0, linestyle="--")
# set title and plot proportions
ax.set_title("Standard")
ax.set_aspect((13.5 / 11.6))
ax.set_xlim(0, 13.5)
ax.set_ylim(-7.6, 4)

# S2 residuals
ax2 = fig.add_subplot(2, 4, 5)
ax2.scatter(total_df["HoursDarkness"], rse2, alpha=0.7, color="blue", s=8)
# plot zero residual line
ax2.hlines(xmin=-0.5, xmax=14, y=0, linestyle="--")
# set title and plot proportions
ax2.set_title("New Formula")
ax2.set_aspect((13.5 / 11.6))
ax2.set_xlim(0, 13.5)
ax2.set_ylim(-7.6, 4)

# S3 residuals
ax3 = fig.add_subplot(2, 4, 2)
ax3.scatter(total_df["HoursDarkness"], rse3, alpha=0.7, color="orange", s=8)
# plot zero residual line
ax3.hlines(xmin=-0.5, xmax=14, y=0, linestyle="--")
# set title and plot proportions
ax3.set_title(r"Standard & $\mathrm{TDQ}_{10}$")
ax3.set_aspect((13.5 / 11.6))
ax3.set_xlim(0, 13.5)
ax3.set_ylim(-7.6, 4)

# S4 residuals
ax4 = fig.add_subplot(2, 4, 6)
ax4.scatter(total_df["HoursDarkness"], rse4, alpha=0.7, color="red", s=8)
# plot zero residual line
ax4.hlines(xmin=-0.5, xmax=14, y=0, linestyle="--")
# set title and plot proportions
ax4.set_title(r"New Formula & $\mathrm{TDQ}_{10}$")
ax4.set_aspect((13.5 / 11.6))
ax4.set_xlim(0, 13.5)
ax4.set_ylim(-7.6, 4)

# create shared axes for subplots of residuals against temperature
axall2 = fig.add_subplot(1, 2, 2)
# turn off axis lines and ticks of the big subplot
axall2.spines["top"].set_color("none")
axall2.spines["bottom"].set_color("none")
axall2.spines["left"].set_color("none")
axall2.spines["right"].set_color("none")
axall2.tick_params(labelcolor="w", top=False, bottom=False, left=False, right=False)
# only need x labels for second shared axes
axall2.set_xlabel(u"Temperature (\N{DEGREE SIGN}C)")

# plot standardised residuals for each R model against temperature
# S1 residuals
ax5 = fig.add_subplot(2, 4, 3)
ax5.scatter(total_df["Tair"], rse1, alpha=0.7, color="grey", s=8)
# plot zero residual line
ax5.hlines(xmin=-0.5, xmax=31, y=0, linestyle="--")
# set title and plot proportions
ax5.set_title("Standard")
ax5.set_aspect((25 / 11.6))
ax5.set_xlim(6, 31)
ax5.set_ylim(-7.6, 4)

# S2 residuals
ax6 = fig.add_subplot(2, 4, 7)
ax6.scatter(total_df["Tair"], rse2, alpha=0.7, color="blue", s=8)
# plot zero residual line
ax6.hlines(xmin=-0.5, xmax=31, y=0, linestyle="--")
# set title and plot proportions
ax6.set_title("New Formula")
ax6.set_aspect((25 / 11.6))
ax6.set_xlim(6, 31)
ax6.set_ylim(-7.6, 4)

# S3 residuals
ax7 = fig.add_subplot(2, 4, 4)
ax7.scatter(total_df["Tair"], rse3, alpha=0.7, color="orange", s=8)
# plot zero residual line
ax7.hlines(xmin=-0.5, xmax=31, y=0, linestyle="--")
# set title and plot proportions
ax7.set_title(r"Standard & $\mathrm{TDQ}_{10}$")
ax7.set_aspect((25 / 11.6))
ax7.set_xlim(6, 31)
ax7.set_ylim(-7.6, 4)

# S4 residuals
ax8 = fig.add_subplot(2, 4, 8)
ax8.scatter(total_df["Tair"], rse4, alpha=0.7, color="red", s=8)
# plot zero residual line
ax8.hlines(xmin=-0.5, xmax=31, y=0, linestyle="--")
# set title and plot proportions
ax8.set_title(r"New Formula & $\mathrm{TDQ}_{10}$")
ax8.set_aspect((25 / 11.6))
ax8.set_xlim(6, 31)
ax8.set_ylim(-7.6, 4)

plt.savefig("respiration_figS3b.png")
# plt.show()
plt.close("all")

##############################################################################
# Plot supp. Figure 3c
##############################################################################

# initialise figure and axes
fig = plt.figure(figsize=(7, 7), dpi=100)
ax = fig.add_subplot(1, 1, 1)
fig.tight_layout(pad=3, h_pad=3, w_pad=3)

# plot line graph with SEM error bars for
# observed normalised R versus hour darkness
ax.errorbar(
    mean_df["HoursDarkness"],
    mean_df["Rnorm"],
    yerr=sems_df["Rnorm"],
    marker=".",
    label="Observed",
    color="black",
    capsize=2,
    elinewidth=0.5,
    lw=2,
)
# plot line graph with SEM error bars for
# S1 normalised R versus hour darkness
ax.errorbar(
    mean_df["HoursDarkness"],
    mean_df["S1norm"],
    yerr=sems_df["S1norm"],
    marker=".",
    label="Standard",
    color="grey",
    capsize=2,
    elinewidth=0.5,
    lw=2,
)
# plot line graph with SEM error bars for
# S2 normalised R versus hour darkness
ax.errorbar(
    mean_df["HoursDarkness"],
    mean_df["S2norm"],
    yerr=sems_df["S2norm"],
    marker=".",
    label="New Formula",
    color="blue",
    capsize=2,
    elinewidth=0.5,
    lw=2,
)
# plot line graph with SEM error bars for
# S3 normalised R versus hour darkness
ax.errorbar(
    mean_df["HoursDarkness"],
    mean_df["S3norm"],
    yerr=sems_df["S3norm"],
    marker=".",
    label=r"$\mathrm{TDQ_{10}}$",
    color="orange",
    capsize=2,
    elinewidth=0.5,
    lw=2,
)
# plot line graph with SEM error bars for
# S4 normalised R versus hour darkness
ax.errorbar(
    mean_df["HoursDarkness"],
    mean_df["S4norm"],
    yerr=sems_df["S4norm"],
    marker=".",
    label=r"New Formula & $\mathrm{TDQ_{10}}$",
    color="red",
    capsize=2,
    elinewidth=0.5,
    lw=2,
)
# make legend
ax.legend(fontsize=11)
# axes labels
ax.set_xlabel("Hours after Sunset")
ax.set_ylabel(
    r" "
    "R"
    "$_{\mathrm{T}}/"
    "R"
    "_{\mathrm{T,initial}}$" + r"  $\mathrm{(mmols^{-1}/mmols^{-1})}$",
    style="italic",
    # fontsize=15,
)
plt.savefig("respiration_figS3c.png")
# plt.show()
plt.close("all")

##############################################################################
##############################################################################
# Plot supp. Figure 2d and 3d
##############################################################################
##############################################################################

"""
This code is adapted from P. Rochford (2019), last access: 22-03-2022,
available from:
https://github.com/PeterRochford/SkillMetrics/blob/master/Examples/taylor2.py
"""


# reset fontsizes and plot style for Taylor diagrams
plt_parameters = {
    "axes.labelsize": 12,
    "axes.titlesize": 12,
    "font.size": 12,
    "xtick.labelsize": 10,
    "ytick.labelsize": 10,
    "legend.framealpha": 0,
    "lines.linewidth": 1.5,
    "axes.linewidth": 1.75,
}
plt.rcParams.update(plt_parameters)

##############################################################################
# Plot supp. Figure 2d
##############################################################################
# read data from Danish species (replicate level, not species means)
dftaylordk = pd.read_csv("dk3species_rawdata.csv")

# convert pandas series of observed and modelled R to numpy arrays
Rnorm_dk = dftaylordk["Rnorm"].values
s1norm_dk = dftaylordk["s1norm"].values
s2norm_dk = dftaylordk["s2norm"].values
s3norm_dk = dftaylordk["s3norm"].values
s4norm_dk = dftaylordk["s4norm"].values

# calculate statistics for Taylor diagram
taylor_stats1 = skm.taylor_statistics(s1norm_dk, Rnorm_dk, "data")
taylor_stats2 = skm.taylor_statistics(s2norm_dk, Rnorm_dk, "data")
taylor_stats3 = skm.taylor_statistics(s3norm_dk, Rnorm_dk, "data")
taylor_stats4 = skm.taylor_statistics(s4norm_dk, Rnorm_dk, "data")

# store statistics in arrays for the Taylor diagram plotting algorithm
# standard deviation
sdev_dk = np.array(
    [
        taylor_stats1["sdev"][0],  # observed
        taylor_stats1["sdev"][1],  # s1 norm
        taylor_stats3["sdev"][1],  # s3 norm
        taylor_stats2["sdev"][1],  # s2 norm
        taylor_stats4["sdev"][1],  # s4 norm
    ]
)
# centred root mean squared deviation
crmsd_dk = np.array(
    [
        taylor_stats1["crmsd"][0],  # observed
        taylor_stats1["crmsd"][1],  # s1 norm
        taylor_stats3["crmsd"][1],  # s3 norm
        taylor_stats2["crmsd"][1],  # s2 norm
        taylor_stats4["crmsd"][1],  # s4 norm
    ]
)
# correlation coefficient
ccoef_dk = np.array(
    [
        taylor_stats1["ccoef"][0],  # observed
        taylor_stats1["ccoef"][1],  # s1 norm
        taylor_stats3["ccoef"][1],  # s3 norm
        taylor_stats2["ccoef"][1],  # s2 norm
        taylor_stats4["ccoef"][1],  # s4 norm
    ]
)
# R model labels
label = ["Observation", "S1", "S3", "S2", "S4"]
# colours for different R models
cols = ["grey", "orange", "blue", "red"]
# R model descriptions
labs = [
    "Observed",
    "Standard",
    r"$\mathrm{TDQ_{10}}$",
    "New Formula",
    "New Formula " + r"& $\mathrm{TDQ_{10}}$",
]
# initialise figure for Taylor diagram
fig = plt.figure(figsize=(14, 7))
# plot Taylor diagram
skm.taylor_diagram(
    sdev_dk,
    crmsd_dk,
    ccoef_dk,
    styleOBS="-",
    colOBS="k",
    widthOBS=2,
    markerobs="o",
    markerColor=cols,
    markerSize=10,
    tickRMS=(np.arange(0, 25, 5) / 100),
    titleOBS="observation",
    markerLegend="on",
    markerLabel=labs,
    colSTD="b",
    styleSTD="-.",
    widthSTD=1.5,
    colCOR="k",
    styleCOR="--",
    widthCOR=1.5,
    colRMS="m",
)

plt.savefig("respiration_figS2d.png")
# plt.show()
plt.close("all")
##############################################################################
# Plot supp. Figure 3d
##############################################################################
# read data from Australina species
dftayloraus = pd.read_csv("aus_rawdata.csv")

# convert pandas series of observed and modelled R to numpy arrays
Rnorm_aus = dftayloraus["Rnorm"].values
s1norm_aus = dftayloraus["S1norm"].values
s2norm_aus = dftayloraus["S2norm"].values
s3norm_aus = dftayloraus["S3norm"].values
s4norm_aus = dftayloraus["S4norm"].values

# Calculate statistics for Taylor diagram
taylor_stats1 = skm.taylor_statistics(s1norm_aus, Rnorm_aus, "data")
taylor_stats2 = skm.taylor_statistics(s2norm_aus, Rnorm_aus, "data")
taylor_stats3 = skm.taylor_statistics(s3norm_aus, Rnorm_aus, "data")
taylor_stats4 = skm.taylor_statistics(s4norm_aus, Rnorm_aus, "data")

# store statistics in arrays for the Taylor diagram plotting algorithm
# standard deviation
sdev_aus = np.array(
    [
        taylor_stats1["sdev"][0],  # observed
        taylor_stats1["sdev"][1],  # s1 norm
        taylor_stats3["sdev"][1],  # s3 norm
        taylor_stats2["sdev"][1],  # s2 norm
        taylor_stats4["sdev"][1],  # s4 norm
    ]
)
# centred root mean square deviation
crmsd_aus = np.array(
    [
        taylor_stats1["crmsd"][0],  # observed
        taylor_stats1["crmsd"][1],  # s1 norm
        taylor_stats3["crmsd"][1],  # s3 norm
        taylor_stats2["crmsd"][1],  # s2 norm
        taylor_stats4["crmsd"][1],  # s4 norm
    ]
)
# correlation coefficient
ccoef_aus = np.array(
    [
        taylor_stats1["ccoef"][0],  # observed
        taylor_stats1["ccoef"][1],  # s1 norm
        taylor_stats3["ccoef"][1],  # s3 norm
        taylor_stats2["ccoef"][1],  # s2 norm
        taylor_stats4["ccoef"][1],  # s4 norm
    ]
)
# initialise figure for Taylor diagram
fig = plt.figure(figsize=(14, 7))
# plot Taylor diagram
skm.taylor_diagram(
    sdev_aus,
    crmsd_aus,
    ccoef_aus,
    styleOBS="-",
    colOBS="k",
    widthOBS=2,
    markerobs="o",
    markerColor=cols,
    markerSize=10,
    tickRMS=(np.arange(0, 25, 5) / 100),
    titleOBS="observation",
    markerLegend="on",
    markerLabel=labs,
    colSTD="b",
    styleSTD="-.",
    widthSTD=1.5,
    colCOR="k",
    styleCOR="--",
    widthCOR=1.5,
    colRMS="m",
)

plt.savefig("respiration_figS3d.png")
# plt.show()
plt.close("all")

##############################################################################
##############################################################################
# Plot supp. Figure 4
##############################################################################
##############################################################################
# reset fontsizes and plot style
plt_parameters = {
    "axes.labelsize": 15,
    "axes.titlesize": 15,
    "xtick.labelsize": 12,
    "ytick.labelsize": 12,
    "legend.framealpha": 0,
    "lines.linewidth": 1,
}
plt.rcParams.update(plt_parameters)

# create theoretical data
hours = np.arange(0, 9)  # time data array (hrs)
daytemp = 15  # temperature at sunset (degrees)
R0 = 2.5  # respiration at sunset

# markers and colours to distinguish rates of overnight temperature change
markers = ["o", "o", "^", "^", "s"]
facecolors = ["k", "w", "k", "w", "k"]
# labels for different rates of overnight temperature change
labels = [
    u"1.25\N{DEGREE SIGN}C/hour",
    u"1.00\N{DEGREE SIGN}C/hour",
    u"0.75\N{DEGREE SIGN}C/hour",
    u"0.50\N{DEGREE SIGN}C/hour",
    u"0.25\N{DEGREE SIGN}C/hour",
]
# label counter
counter = 0
# initialise dataframe for theoretical data
df_figs4 = pd.DataFrame(columns=["Hours", "Rdiff", "Temp rate"])
# initialise figure and axes
fig, ax = plt.subplots(figsize=(7, 7))
# iterate through constant cooling rates
for coolingrate in [1.25, 1.00, 0.75, 0.50, 0.25]:
    # generate temperature data over 8 hours
    temps = daytemp - coolingrate * hours
    # standard respiration
    RT = R0 * Q10 ** (0.1 * (temps - daytemp))
    # respiration with circadian baserate
    RTcir = (1 - 0.08 * hours ** 0.54) * R0 * Q10 ** (0.1 * (temps - daytemp))
    # polynomial fit for standard respiration
    modstan = Model(polynom)
    paramsstan = modstan.make_params(
        a=0.1, b=0.4, c=0.3, d=0.3
    )  # initial parameter guess
    paramsstan.add("a", value=1.0)
    paramsstan.add("b", value=0.4)
    paramsstan.add("c", value=-0.3)
    paramsstan.add("d", value=-0.3)
    outstan = modstan.fit(RT, paramsstan, x=hours)  # fit model

    # extract fit coefficients
    astan = outstan.params["a"].value
    bstan = outstan.params["b"].value
    cstan = outstan.params["c"].value
    dstan = outstan.params["d"].value

    # polynomial fit for circadian resepiration
    modcir = Model(polynom)
    paramscir = modcir.make_params(
        a=0.1, b=0.4, c=0.3, d=0.3
    )  # initial parameter guess
    paramscir.add("a", value=1.0)  # , min=0.0, max=1)
    paramscir.add("b", value=0.4)  # , min=-2, max=2)
    paramscir.add("c", value=-0.3)  # , min=-2, max=2)
    paramscir.add("d", value=-0.3)  # , min=-2, max=2)
    outcir = modcir.fit(RTcir, paramscir, x=hours)  # fit model

    # extract fitted coefficients
    acir = outcir.params["a"].value
    bcir = outcir.params["b"].value
    ccir = outcir.params["c"].value
    dcir = outcir.params["d"].value

    # area under RT curve from 0 to each hour
    RTarea = intfunc(hours[1:], astan, bstan, cstan, dstan)
    # area under RT circadian curve from 0 to each hour
    RTcirarea = intfunc(hours[1:], acir, bcir, ccir, dcir)
    # percentage change against circadian respiration
    percchange = (RTarea / RTcirarea - 1) * 100
    # store data for fitting
    for i in range(0, 8):
        df_figs4 = df_figs4.append(
            {"Hours": hours[i + 1], "Rdiff": percchange[i], "Temp rate": coolingrate},
            ignore_index=True,
        )
    # plot data points for percent change for different rates of temperature change
    ax.scatter(
        hours[1:],
        percchange,
        marker=markers[counter],
        color="k",
        facecolor=facecolors[counter],
        label=labels[counter],
    )

    counter += 1

# sort theoretical R data by hours darkness for neat plotting
df_figs4 = df_figs4.sort_values(by="Hours")

# convert pandas series to numpy arrays
x_figs4 = df_figs4["Hours"].values
y_figs4 = df_figs4["Rdiff"].values

# fit cumulativee relative difference with quadratic function
mod_figs4 = Model(quad)
params_figs4 = mod_figs4.make_params(a=0.1, b=0.4, c=0.3)  # initial parameter guess
params_figs4.add("a", value=1.0)
params_figs4.add("b", value=0.4)
params_figs4.add("c", value=-0.3)
out_figs4 = mod_figs4.fit(y_figs4, params_figs4, x=x_figs4)

# extract fitted coefficients and SDs
a_figs4 = out_figs4.params["a"].value
b_figs4 = out_figs4.params["b"].value
c_figs4 = out_figs4.params["c"].value
aerr_figs4 = out_figs4.params["a"].stderr
berr_figs4 = out_figs4.params["b"].stderr
cerr_figs4 = out_figs4.params["c"].stderr

# make 95% confidence intervals
dely_figs4 = out_figs4.eval_uncertainty(x=x_figs4, sigma=1.96)
# plot quadratic fit line
ax.plot(x_figs4, out_figs4.best_fit, color="black", label="Quadratic fit")
# plot confidence interval
ax.fill_between(
    x_figs4,
    out_figs4.best_fit - dely_figs4,
    out_figs4.best_fit + dely_figs4,
    color="grey",
    alpha=0.4,
    label="95% Confidence Interval",
)
# set origin to zero
ax.set_xlim(0)
ax.set_ylim(0)
# make legend
ax.legend(fontsize=11, loc="upper left")
# axes labels
ax.set_xlabel("Night Length (Hours Since Sunset)")
ax.set_ylabel("Cumulative Relative Difference in R (%)")
plt.savefig("respiration_figS4.png")
# plt.show()

print(
    "Figure S4 fitted function, a + bx + cx^2",
    "\na = %.1f +/- %.1f\nb = %.1f +/- %.1f\nc = %.2f +/- %.2f"
    % (a_figs4, aerr_figs4, b_figs4, berr_figs4, c_figs4, cerr_figs4),
)
