# Supplementary material for: Nocturnal plant respiration is under strong non-temperature control
Source: Nat Commun. 2022 Sep 26;13:5650. doi: 10.1038/s41467-022-33370-1 (PMC9512894; doi:10.1038/s41467-022-33370-1)
Supplement: Supplementary file 9 — Source Data [file 41467_2022_33370_MOESM9_ESM.zip › README.txt]

The code in manuscript_figures.py
produces figure 1, supplementary figures 1, 2, 3 and 4 for Bruhn et al. (2022)
"Nocturnal plant respiration is under strong non-temperature control"
when the code is run, the figures will be saved to the this directory.
The source data required to plot the figures is found in the "Source Data"
sub-directory.   

Software dependencies:
This code was developed on Windows 10 and has not been tested on other operating systems.
Python 3 (tested on Python 3.9.4)
Python Interpreter

The following Python libraries are also required (tested version in brackets):
numpy: https://numpy.org/ (v1.20.2)
matplotlib: https://matplotlib.org/ (v3.2.1)
pandas: https://pandas.pydata.org/ (v1.2.4)
astral: https://astral.readthedocs.io/en/latest/ (v2.2)
uncertainties: https://pythonhosted.org/uncertainties/ (v3.1.5)
lmfit: https://lmfit.github.io/lmfit-py/ (v1.0.2)
statsmodels: https://www.statsmodels.org/stable/index.html (v0.12.2)

SkillMetrics: https://github.com/PeterRochford/SkillMetrics (v1.1.7)
Important: please note that this code requires a modified version of SkillMetrics
to produce the Taylor diagrams correctly. 
The file "skill_metrics/plot_pattern_diagram_markers.py" in the skill_metrics
package should be replaced by the file of the same name in this repository. 
This edit (ln 56-57) was made to allow multiple markers of the same shape and
colours consistent with the other figures to be displayed on the Taylor diagram. 
